# Supplementary material for: Electrochemical studies of tris(cyclopentadienyl)thorium and uranium complexes in the +2, +3, and +4 oxidation states
Source: Chem Sci. 2021 May 7;12(24):8501–11. doi: 10.1039/d1sc01906f (PMC8221189; doi:10.1039/d1sc01906f)
Supplement: SC-012-D1SC01906F-s002 [file SC-012-D1SC01906F-s002.cif]

# Electronic Supplementary Material (ESI) for Chemical Science.
# This journal is © The Royal Society of Chemistry 2021

####################################################################### 
# 
# This file contains crystal structure data downloaded from the 
# Cambridge Structural Database (CSD) hosted by the Cambridge 
# Crystallographic Data Centre (CCDC).
# 
# Full information about CCDC data access policies and citation 
# guidelines are available at http://www.ccdc.cam.ac.uk/access/V1 
# 
# Audit and citation data items may have been added by the CCDC. 
# Please retain this information to preserve the provenance of 
# this file and to allow appropriate attribution of the data. 
# 
#######################################################################

data_jcw35
_database_code_depnum_ccdc_archive 'CCDC 2068541'
loop_
_audit_author_name
_audit_author_address
'Joseph W. ZIller'
;University of California Irvine
United States of America
;
_audit_update_record             
;
2021-03-07 deposited with the CCDC.	2021-05-07 downloaded from the CCDC.
;

_audit_creation_method           SHELXL-2014/7
_shelx_SHELXL_version_number     2014/7
_chemical_name_systematic        ?
_chemical_name_common            ?
_chemical_melting_point          ?
_chemical_formula_moiety         ?
_chemical_formula_sum            'C57 H111 Na O12 Si6 Th'
_chemical_formula_weight         1412.02

loop_
_atom_type_symbol
_atom_type_description
_atom_type_scat_dispersion_real
_atom_type_scat_dispersion_imag
_atom_type_scat_source
C C 0.0033 0.0016 'International Tables Vol C Tables 4.2.6.8 and 6.1.1.4'
H H 0.0000 0.0000 'International Tables Vol C Tables 4.2.6.8 and 6.1.1.4'
O O 0.0106 0.0060 'International Tables Vol C Tables 4.2.6.8 and 6.1.1.4'
Na Na 0.0362 0.0249 'International Tables Vol C Tables 4.2.6.8 and 6.1.1.4'
Si Si 0.0817 0.0704 'International Tables Vol C Tables 4.2.6.8 and 6.1.1.4'
Th Th -7.2400 8.8979 'International Tables Vol C Tables 4.2.6.8 and 6.1.1.4'

_space_group_crystal_system      triclinic
_space_group_IT_number           2
_space_group_name_H-M_alt        'P -1'
_space_group_name_Hall           '-P 1'

_shelx_space_group_comment       
; 
The symmetry employed for this shelxl refinement is uniquely defined 
by the following loop, which should always be used as a source of 
symmetry information in preference to the above space-group names. 
They are only intended as comments. 
;

loop_
_space_group_symop_operation_xyz
'x, y, z'
'-x, -y, -z'

_cell_length_a                   13.8938(13)
_cell_length_b                   14.4588(13)
_cell_length_c                   18.3420(17)
_cell_angle_alpha                74.4602(14)
_cell_angle_beta                 84.1350(14)
_cell_angle_gamma                83.5214(14)
_cell_volume                     3517.3(6)
_cell_formula_units_Z            2
_cell_measurement_temperature    133(2)
_cell_measurement_reflns_used    9908
_cell_measurement_theta_min      2.31
_cell_measurement_theta_max      25.63

_exptl_crystal_description       irregular
_exptl_crystal_colour            red
_exptl_crystal_density_meas      not_measured
_exptl_crystal_density_method    not_measured
_exptl_crystal_density_diffrn    1.333
_exptl_crystal_F_000             1468
_exptl_transmission_factor_min   ?
_exptl_transmission_factor_max   ?
_exptl_crystal_size_max          0.289
_exptl_crystal_size_mid          0.258
_exptl_crystal_size_min          0.153
_exptl_absorpt_coefficient_mu    2.280
_shelx_estimated_absorpt_T_min   0.559
_shelx_estimated_absorpt_T_max   0.722
_exptl_absorpt_correction_type   multi-scan
_exptl_absorpt_correction_T_min  0.5424
_exptl_absorpt_correction_T_max  0.6465
_exptl_absorpt_process_details   'Bruker SADABS 2014/5'
_exptl_absorpt_special_details   
; 
Reflections not merged 
42680 Corrected reflections written to file jcw35s.hkl 
Estimated minimum and maximum transmission:  0.5424  0.6465 
The ratio (0.8390) of these values is more reliable than their absolute values 
Additional spherical absorption correction applied with mu*r =  0.3000 
Lambda/2 correction factor = 0.00150 
;
_diffrn_ambient_temperature      133(2)
_diffrn_radiation_wavelength     0.71073
_diffrn_radiation_type           MoK\a
_diffrn_source                   'fine-focus sealed tube'
_diffrn_measurement_device_type  'Bruker SMART APEX II CCD'
_diffrn_measurement_method       '\f and \w scans'
_diffrn_detector_area_resol_mean ?
_diffrn_reflns_number            39152
_diffrn_reflns_av_unetI/netI     0.0516
_diffrn_reflns_av_R_equivalents  0.0464
_diffrn_reflns_limit_h_min       -16
_diffrn_reflns_limit_h_max       16
_diffrn_reflns_limit_k_min       -17
_diffrn_reflns_limit_k_max       17
_diffrn_reflns_limit_l_min       -22
_diffrn_reflns_limit_l_max       22
_diffrn_reflns_theta_min         1.156
_diffrn_reflns_theta_max         25.350
_diffrn_reflns_theta_full        25.242
_diffrn_measured_fraction_theta_max 1.000
_diffrn_measured_fraction_theta_full 1.000
_diffrn_reflns_Laue_measured_fraction_max 1.000
_diffrn_reflns_Laue_measured_fraction_full 1.000
_diffrn_reflns_point_group_measured_fraction_max 1.000
_diffrn_reflns_point_group_measured_fraction_full 1.000
_reflns_number_total             12873
_reflns_number_gt                10989
_reflns_threshold_expression     'I > 2\s(I)'
_reflns_Friedel_coverage         0.000
_reflns_Friedel_fraction_max     .
_reflns_Friedel_fraction_full    .

_reflns_special_details          
; 
 Reflections were merged by SHELXL according to the crystal 
 class for the calculation of statistics and refinement. 
  
 _reflns_Friedel_fraction is defined as the number of unique 
 Friedel pairs measured divided by the number that would be 
 possible theoretically, ignoring centric projections and 
 systematic absences. 
;

_computing_data_collection       'Bruker APEX2 2014.11-0, 2014'
_computing_cell_refinement       'Bruker SAINT 8.34a, 2013'
_computing_data_reduction        'Bruker SAINT 8.34a, 2013'
_computing_structure_solution    'Bruker SHELXTL 2014/4'
_computing_structure_refinement  'SHELXL-2014/7 (Sheldrick, 2014)'
_computing_molecular_graphics    'Bruker SHELXTL'
_computing_publication_material  'Bruker SHELXTL'
_refine_special_details          
;          
A red crystal of approximate dimensions 0.153 x 0.258 x 0.289 mm was mounted 
in a cryoloop and transferred to a Bruker SMART APEX II diffractometer.  The 
APEX2 program package was used to determine the unit-cell parameters and for 
data collection (30 sec/frame scan time).  The raw frame data was processed 
using SAINT and SADABS to yield the reflection data file.  Subsequent 
calculations were carried out using the SHELXTL program package.  There were 
no systematic absences nor any diffraction symmetry other than the Friedel 
condition.  The centrosymmetric triclinic space group P-1 was assigned and later 
determined to be correct.

The structure was solved by direct methods and refined on F2 by full-matrix 
least-squares techniques.  The analytical scattering factors for neutral atoms 
were used throughout the analysis. Hydrogen atoms were included using a riding 
model.  Disordered atoms were included using multiple components, partial 
site-occupancy-factors, thermal (EADP) and geometric restraints (DFIX).

Least-squares analysis yielded wR2 = 0.1218 and Goof = 1.044 for 598 variables 
refined against 12873 data (0.80 \%A), R1 = 0.0479 for those 10989 data 
with I > 2.0sigma(I).
;

_refine_ls_structure_factor_coef Fsqd
_refine_ls_matrix_type           full
_refine_ls_weighting_scheme      calc
_refine_ls_weighting_details     
'w=1/[\s^2^(Fo^2^)+(0.0628P)^2^+10.9936P] where P=(Fo^2^+2Fc^2^)/3'
_atom_sites_solution_primary     direct
_atom_sites_solution_secondary   difmap
_atom_sites_solution_hydrogens   geom
_refine_ls_hydrogen_treatment    constr
_refine_ls_extinction_method     none
_refine_ls_extinction_coef       ?
_refine_ls_number_reflns         12873
_refine_ls_number_parameters     598
_refine_ls_number_restraints     36
_refine_ls_R_factor_all          0.0608
_refine_ls_R_factor_gt           0.0479
_refine_ls_wR_factor_ref         0.1218
_refine_ls_wR_factor_gt          0.1153
_refine_ls_goodness_of_fit_ref   1.044
_refine_ls_restrained_S_all      1.053
_refine_ls_shift/su_max          0.001
_refine_ls_shift/su_mean         0.000

# start Validation Reply Form 
_vrf_PLAT201_jcw35               
; 
PROBLEM: Isotropic non-H Atoms in Main Residue(s) .......30 Report 
RESPONSE: ...The 18-Crown-6 rings were not well defined.  It was deemed best to 
refine those rings as isotropic.  Disordered atoms were included using isotropic 
thermal parameters. 
;
_vrf_PLAT241_jcw35               
; 
PROBLEM: High   ?MainMol? Ueq as Compared to Neighbors of C37 Check 
RESPONSE: ... Several atoms in the 18-Crown-6 rings exhibited high thermal motion. 
;
# end Validation Reply Form 

loop_
_atom_site_label
_atom_site_type_symbol
_atom_site_fract_x
_atom_site_fract_y
_atom_site_fract_z
_atom_site_U_iso_or_equiv
_atom_site_adp_type
_atom_site_occupancy
_atom_site_site_symmetry_order
_atom_site_calc_flag
_atom_site_refinement_flags_posn
_atom_site_refinement_flags_adp
_atom_site_refinement_flags_occupancy
_atom_site_disorder_assembly
_atom_site_disorder_group
Th1 Th 0.26895(2) 0.79096(2) 0.31406(2) 0.02280(8) Uani 1 1 d . . . . .
Si1 Si 0.03784(13) 0.76899(16) 0.48753(10) 0.0425(5) Uani 1 1 d . . . . .
Si2 Si 0.32582(15) 1.03780(14) 0.38050(11) 0.0400(4) Uani 1 1 d . . . . .
Si3 Si 0.58098(13) 0.76894(16) 0.29525(11) 0.0441(5) Uani 1 1 d . . . . .
Si4 Si 0.31514(14) 0.48401(13) 0.40460(11) 0.0429(5) Uani 1 1 d . . . . .
Si5 Si 0.31290(14) 0.97002(12) 0.08579(9) 0.0342(4) Uani 1 1 d . . . . .
Si6 Si 0.03811(13) 0.70049(13) 0.22210(10) 0.0333(4) Uani 1 1 d . . . . .
C1 C 0.1587(4) 0.8086(5) 0.4481(3) 0.0335(14) Uani 1 1 d . . . . .
C2 C 0.1786(4) 0.9030(4) 0.4058(3) 0.0306(14) Uani 1 1 d . . . . .
H2A H 0.1308 0.9505 0.3818 0.037 Uiso 1 1 calc R U . . .
C3 C 0.2794(5) 0.9185(5) 0.4034(3) 0.0340(14) Uani 1 1 d . . . . .
C4 C 0.3215(5) 0.8278(5) 0.4467(3) 0.0341(14) Uani 1 1 d . . . . .
H4A H 0.3883 0.8136 0.4559 0.041 Uiso 1 1 calc R U . . .
C5 C 0.2511(4) 0.7640(5) 0.4731(3) 0.0318(14) Uani 1 1 d . . . . .
H5A H 0.2623 0.6998 0.5034 0.038 Uiso 1 1 calc R U . . .
C6 C 0.0023(6) 0.8126(7) 0.5752(4) 0.071(3) Uani 1 1 d . . . . .
H6A H -0.0606 0.7902 0.5978 0.106 Uiso 1 1 calc R U . . .
H6B H -0.0024 0.8832 0.5616 0.106 Uiso 1 1 calc R U . . .
H6C H 0.0516 0.7872 0.6118 0.106 Uiso 1 1 calc R U . . .
C7 C 0.0385(6) 0.6350(6) 0.5141(4) 0.058(2) Uani 1 1 d . . . . .
H7A H -0.0279 0.6170 0.5296 0.086 Uiso 1 1 calc R U . . .
H7B H 0.0798 0.6072 0.5562 0.086 Uiso 1 1 calc R U . . .
H7C H 0.0639 0.6104 0.4703 0.086 Uiso 1 1 calc R U . . .
C8 C -0.0597(5) 0.8277(7) 0.4217(4) 0.056(2) Uani 1 1 d . . . . .
H8A H -0.1228 0.8067 0.4453 0.084 Uiso 1 1 calc R U . . .
H8B H -0.0458 0.8090 0.3738 0.084 Uiso 1 1 calc R U . . .
H8C H -0.0612 0.8979 0.4116 0.084 Uiso 1 1 calc R U . . .
C9 C 0.4558(6) 1.0416(6) 0.3438(6) 0.073(3) Uani 1 1 d . . . . .
H9A H 0.4719 1.1087 0.3273 0.109 Uiso 1 1 calc R U . . .
H9B H 0.4668 1.0127 0.3007 0.109 Uiso 1 1 calc R U . . .
H9C H 0.4971 1.0053 0.3841 0.109 Uiso 1 1 calc R U . . .
C10 C 0.3103(9) 1.0819(6) 0.4687(5) 0.078(3) Uani 1 1 d . . . . .
H10A H 0.3220 1.1502 0.4556 0.117 Uiso 1 1 calc R U . . .
H10B H 0.3568 1.0446 0.5046 0.117 Uiso 1 1 calc R U . . .
H10C H 0.2440 1.0740 0.4919 0.117 Uiso 1 1 calc R U . . .
C11 C 0.2509(6) 1.1264(5) 0.3105(4) 0.0482(18) Uani 1 1 d . . . . .
H11A H 0.2658 1.1918 0.3081 0.072 Uiso 1 1 calc R U . . .
H11B H 0.1818 1.1199 0.3262 0.072 Uiso 1 1 calc R U . . .
H11C H 0.2655 1.1141 0.2604 0.072 Uiso 1 1 calc R U . . .
C12 C 0.4633(4) 0.7187(5) 0.3002(4) 0.0348(15) Uani 1 1 d . . . . .
C13 C 0.4191(4) 0.6554(4) 0.3659(4) 0.0336(14) Uani 1 1 d . . . . .
H13A H 0.4326 0.6506 0.4166 0.040 Uiso 1 1 calc R U . . .
C14 C 0.3523(4) 0.6004(4) 0.3453(3) 0.0327(14) Uani 1 1 d . . . . .
C15 C 0.3567(4) 0.6308(4) 0.2647(4) 0.0326(14) Uani 1 1 d . . . . .
H15A H 0.3204 0.6069 0.2336 0.039 Uiso 1 1 calc R U . . .
C16 C 0.4219(4) 0.7007(5) 0.2380(3) 0.0338(15) Uani 1 1 d . . . . .
H16A H 0.4367 0.7317 0.1861 0.041 Uiso 1 1 calc R U . . .
C17 C 0.6792(6) 0.6746(8) 0.2815(5) 0.075(3) Uani 1 1 d . . . . .
H17A H 0.7426 0.6996 0.2785 0.112 Uiso 1 1 calc R U . . .
H17B H 0.6717 0.6574 0.2344 0.112 Uiso 1 1 calc R U . . .
H17C H 0.6748 0.6174 0.3244 0.112 Uiso 1 1 calc R U . . .
C18 C 0.5962(6) 0.8767(7) 0.2126(5) 0.066(3) Uani 1 1 d . . . . .
H18A H 0.6561 0.9049 0.2156 0.099 Uiso 1 1 calc R U . . .
H18B H 0.5406 0.9246 0.2137 0.099 Uiso 1 1 calc R U . . .
H18C H 0.5998 0.8569 0.1652 0.099 Uiso 1 1 calc R U . . .
C19 C 0.6016(5) 0.7969(6) 0.3857(4) 0.0524(19) Uani 1 1 d . . . . .
H19A H 0.6676 0.8160 0.3829 0.079 Uiso 1 1 calc R U . . .
H19B H 0.5934 0.7397 0.4281 0.079 Uiso 1 1 calc R U . . .
H19C H 0.5546 0.8498 0.3937 0.079 Uiso 1 1 calc R U . . .
C20 C 0.2870(7) 0.4837(6) 0.5061(4) 0.070(3) Uani 1 1 d . . . . .
H20A H 0.2732 0.4188 0.5358 0.105 Uiso 1 1 calc R U . . .
H20B H 0.2302 0.5291 0.5107 0.105 Uiso 1 1 calc R U . . .
H20C H 0.3429 0.5031 0.5252 0.105 Uiso 1 1 calc R U . . .
C21 C 0.2112(6) 0.4424(6) 0.3671(6) 0.067(3) Uani 1 1 d . . . . .
H21A H 0.1968 0.3785 0.3986 0.101 Uiso 1 1 calc R U . . .
H21B H 0.2289 0.4390 0.3147 0.101 Uiso 1 1 calc R U . . .
H21C H 0.1536 0.4881 0.3684 0.101 Uiso 1 1 calc R U . . .
C22 C 0.4220(5) 0.3929(5) 0.4006(4) 0.0489(19) Uani 1 1 d . . . . .
H22A H 0.4041 0.3287 0.4289 0.073 Uiso 1 1 calc R U . . .
H22B H 0.4765 0.4094 0.4232 0.073 Uiso 1 1 calc R U . . .
H22C H 0.4410 0.3931 0.3476 0.073 Uiso 1 1 calc R U . . .
C23 C 0.2350(4) 0.9027(4) 0.1656(3) 0.0289(13) Uani 1 1 d . . . . .
C24 C 0.2056(4) 0.8096(4) 0.1725(3) 0.0288(13) Uani 1 1 d . . . . .
H24A H 0.2383 0.7644 0.1471 0.035 Uiso 1 1 calc R U . . .
C25 C 0.1191(4) 0.7928(4) 0.2236(3) 0.0291(13) Uani 1 1 d . . . . .
C26 C 0.0970(4) 0.8798(4) 0.2467(3) 0.0294(13) Uani 1 1 d . . . . .
H26A H 0.0431 0.8921 0.2801 0.035 Uiso 1 1 calc R U . . .
C27 C 0.1656(4) 0.9442(4) 0.2132(3) 0.0274(13) Uani 1 1 d . . . . .
H27A H 0.1662 1.0065 0.2209 0.033 Uiso 1 1 calc R U . . .
C28 C 0.3544(6) 1.0771(5) 0.1086(4) 0.0511(19) Uani 1 1 d . . . . .
H28A H 0.3968 1.1108 0.0660 0.077 Uiso 1 1 calc R U . . .
H28B H 0.3903 1.0557 0.1543 0.077 Uiso 1 1 calc R U . . .
H28C H 0.2978 1.1209 0.1174 0.077 Uiso 1 1 calc R U . . .
C29 C 0.2392(6) 1.0142(5) 0.0008(4) 0.0477(18) Uani 1 1 d . . . . .
H29A H 0.2777 1.0542 -0.0411 0.072 Uiso 1 1 calc R U . . .
H29B H 0.1803 1.0524 0.0137 0.072 Uiso 1 1 calc R U . . .
H29C H 0.2212 0.9589 -0.0145 0.072 Uiso 1 1 calc R U . . .
C30 C 0.4186(5) 0.8931(5) 0.0552(4) 0.0402(16) Uani 1 1 d . . . . .
H30A H 0.4458 0.9265 0.0048 0.060 Uiso 1 1 calc R U . . .
H30B H 0.3969 0.8317 0.0532 0.060 Uiso 1 1 calc R U . . .
H30C H 0.4685 0.8808 0.0916 0.060 Uiso 1 1 calc R U . . .
C31 C -0.0643(6) 0.7613(6) 0.1616(5) 0.057(2) Uani 1 1 d . . . . .
H31A H -0.1040 0.7126 0.1552 0.086 Uiso 1 1 calc R U . . .
H31B H -0.0376 0.7971 0.1118 0.086 Uiso 1 1 calc R U . . .
H31C H -0.1046 0.8060 0.1864 0.086 Uiso 1 1 calc R U . . .
C32 C 0.1072(6) 0.6110(6) 0.1749(5) 0.055(2) Uani 1 1 d . . . . .
H32A H 0.0624 0.5686 0.1654 0.083 Uiso 1 1 calc R U . . .
H32B H 0.1563 0.5724 0.2080 0.083 Uiso 1 1 calc R U . . .
H32C H 0.1393 0.6451 0.1267 0.083 Uiso 1 1 calc R U . . .
C33 C -0.0216(5) 0.6358(5) 0.3143(4) 0.0423(16) Uani 1 1 d . . . . .
H33A H -0.0594 0.5867 0.3062 0.063 Uiso 1 1 calc R U . . .
H33B H -0.0649 0.6818 0.3357 0.063 Uiso 1 1 calc R U . . .
H33C H 0.0281 0.6049 0.3495 0.063 Uiso 1 1 calc R U . . .
Na1 Na 0.82850(17) 0.25684(19) 0.18481(14) 0.0370(6) Uani 1 1 d . . . . .
O1 O 0.7628(3) 0.3991(4) 0.2420(3) 0.0434(11) Uani 1 1 d . . . . .
O2 O 0.7124(3) 0.2171(3) 0.3014(3) 0.0449(12) Uani 1 1 d . . . . .
O3 O 0.8306(6) 0.0760(4) 0.2618(3) 0.087(2) Uani 1 1 d . . . . .
O4 O 0.8717(4) 0.1285(4) 0.1094(3) 0.0541(14) Uani 1 1 d . . . . .
O5 O 1.0074(4) 0.2503(4) 0.1192(3) 0.0530(13) Uani 1 1 d . . . . .
O6 O 0.9542(3) 0.3303(3) 0.2360(3) 0.0388(10) Uani 1 1 d . . . . .
C34 C 0.6654(5) 0.3840(5) 0.2693(4) 0.0443(17) Uiso 1 1 d . . . . .
H34A H 0.6274 0.3855 0.2261 0.053 Uiso 1 1 calc R U . . .
H34B H 0.6374 0.4375 0.2914 0.053 Uiso 1 1 calc R U . . .
C35 C 0.6553(5) 0.2895(5) 0.3286(4) 0.0432(16) Uiso 1 1 d . . . . .
H35A H 0.6780 0.2930 0.3772 0.052 Uiso 1 1 calc R U . . .
H35B H 0.5864 0.2750 0.3374 0.052 Uiso 1 1 calc R U . . .
C36 C 0.7235(5) 0.1270(5) 0.3553(4) 0.0439(17) Uiso 1 1 d . . . . .
H36A H 0.6606 0.1134 0.3847 0.053 Uiso 1 1 calc R U . . .
H36B H 0.7711 0.1299 0.3911 0.053 Uiso 1 1 calc R U . . .
C37 C 0.7563(10) 0.0489(10) 0.3202(8) 0.117(4) Uiso 1 1 d . . . . .
H37A H 0.7810 -0.0082 0.3591 0.140 Uiso 1 1 calc R U . . .
H37B H 0.7008 0.0309 0.2987 0.140 Uiso 1 1 calc R U . . .
C38 C 0.8373(7) 0.0111(7) 0.2206(6) 0.075(3) Uiso 1 1 d . . . . .
H38A H 0.7718 0.0053 0.2065 0.090 Uiso 1 1 calc R U . . .
H38B H 0.8616 -0.0526 0.2521 0.090 Uiso 1 1 calc R U . . .
C39 C 0.8994(8) 0.0362(8) 0.1545(6) 0.081(3) Uiso 1 1 d . . . . .
H39A H 0.9666 0.0343 0.1686 0.097 Uiso 1 1 calc R U . . .
H39B H 0.8986 -0.0116 0.1247 0.097 Uiso 1 1 calc R U . . .
C40 C 0.9416(6) 0.1602(6) 0.0489(5) 0.054(2) Uiso 1 1 d . . . . .
H40A H 0.9133 0.2186 0.0131 0.065 Uiso 1 1 calc R U . . .
H40B H 0.9577 0.1096 0.0213 0.065 Uiso 1 1 calc R U . . .
C41 C 1.0328(7) 0.1828(7) 0.0746(5) 0.069(2) Uiso 1 1 d . . . . .
H41A H 1.0666 0.1232 0.1052 0.083 Uiso 1 1 calc R U . . .
H41B H 1.0769 0.2106 0.0301 0.083 Uiso 1 1 calc R U . . .
C42 C 1.0751(6) 0.2476(6) 0.1713(5) 0.057(2) Uiso 1 1 d . . . . .
H42A H 1.1414 0.2496 0.1456 0.068 Uiso 1 1 calc R U . . .
H42B H 1.0731 0.1871 0.2122 0.068 Uiso 1 1 calc R U . . .
C43 C 1.0513(5) 0.3320(5) 0.2038(4) 0.0470(17) Uiso 1 1 d . . . . .
H43A H 1.0960 0.3289 0.2433 0.056 Uiso 1 1 calc R U . . .
H43B H 1.0588 0.3925 0.1636 0.056 Uiso 1 1 calc R U . . .
C44 C 0.9238(5) 0.4118(5) 0.2641(4) 0.0406(16) Uiso 1 1 d . . . . .
H44A H 0.9261 0.4712 0.2221 0.049 Uiso 1 1 calc R U . . .
H44B H 0.9677 0.4156 0.3023 0.049 Uiso 1 1 calc R U . . .
C45 C 0.8221(5) 0.4029(5) 0.2996(4) 0.0409(16) Uiso 1 1 d . . . . .
H45A H 0.8194 0.3435 0.3418 0.049 Uiso 1 1 calc R U . . .
H45B H 0.7995 0.4590 0.3201 0.049 Uiso 1 1 calc R U . . .
O7 O 0.8303(9) 0.3892(8) 0.0585(7) 0.060 Uiso 0.6 1 d D U P A 1
O8 O 0.7887(8) 0.6068(7) 0.0217(5) 0.060 Uiso 0.6 1 d D U P A 1
O9 O 0.5912(6) 0.6128(7) 0.0534(6) 0.060 Uiso 0.6 1 d D U P A 1
O10 O 0.3800(7) 0.4990(7) 0.1405(6) 0.060 Uiso 0.6 1 d D U P A 1
O11 O 0.4713(6) 0.2943(6) 0.1343(5) 0.060 Uiso 0.6 1 d D U P A 1
O12 O 0.6826(8) 0.2771(9) 0.1176(6) 0.060 Uiso 0.6 1 d D U P A 1
C46 C 0.8935(11) 0.4631(9) 0.0366(9) 0.060 Uiso 0.6 1 d D U P A 1
H46A H 0.9004 0.4846 -0.0195 0.072 Uiso 0.6 1 calc R U P A 1
H46B H 0.9584 0.4365 0.0541 0.072 Uiso 0.6 1 calc R U P A 1
C47 C 0.8610(11) 0.5486(9) 0.0668(9) 0.060 Uiso 0.6 1 d D U P A 1
H47A H 0.8343 0.5271 0.1201 0.072 Uiso 0.6 1 calc R U P A 1
H47B H 0.9168 0.5861 0.0653 0.072 Uiso 0.6 1 calc R U P A 1
C48 C 0.7529(8) 0.6821(9) 0.0561(8) 0.060 Uiso 0.6 1 d D U P A 1
H48A H 0.7609 0.7457 0.0200 0.072 Uiso 0.6 1 calc R U P A 1
H48B H 0.7882 0.6775 0.1014 0.072 Uiso 0.6 1 calc R U P A 1
C49 C 0.6517(8) 0.6698(10) 0.0775(8) 0.060 Uiso 0.6 1 d D U P A 1
H49A H 0.6470 0.6472 0.1335 0.072 Uiso 0.6 1 calc R U P A 1
H49B H 0.6185 0.7357 0.0651 0.072 Uiso 0.6 1 calc R U P A 1
C50 C 0.5151(10) 0.5831(10) 0.1085(7) 0.060 Uiso 0.6 1 d D U P A 1
H50A H 0.4648 0.6378 0.1065 0.072 Uiso 0.6 1 calc R U P A 1
H50B H 0.5406 0.5654 0.1593 0.072 Uiso 0.6 1 calc R U P A 1
C51 C 0.4701(8) 0.5006(9) 0.0982(8) 0.060 Uiso 0.6 1 d D U P A 1
H51A H 0.4612 0.5088 0.0439 0.072 Uiso 0.6 1 calc R U P A 1
H51B H 0.5112 0.4399 0.1170 0.072 Uiso 0.6 1 calc R U P A 1
C52 C 0.3444(11) 0.4085(7) 0.1713(8) 0.060 Uiso 0.6 1 d D U P A 1
H52A H 0.2728 0.4199 0.1706 0.072 Uiso 0.6 1 calc R U P A 1
H52B H 0.3585 0.3897 0.2254 0.072 Uiso 0.6 1 calc R U P A 1
C53 C 0.3717(7) 0.3221(9) 0.1435(8) 0.060 Uiso 0.6 1 d D U P A 1
H53A H 0.3406 0.2676 0.1792 0.072 Uiso 0.6 1 calc R U P A 1
H53B H 0.3441 0.3328 0.0940 0.072 Uiso 0.6 1 calc R U P A 1
C54 C 0.5220(8) 0.2076(8) 0.1323(9) 0.060 Uiso 0.6 1 d D U P A 1
H54A H 0.5083 0.1930 0.0848 0.072 Uiso 0.6 1 calc R U P A 1
H54B H 0.4943 0.1575 0.1748 0.072 Uiso 0.6 1 calc R U P A 1
C55 C 0.6276(8) 0.1958(10) 0.1362(10) 0.060 Uiso 0.6 1 d D U P A 1
H55A H 0.6407 0.1592 0.1887 0.072 Uiso 0.6 1 calc R U P A 1
H55B H 0.6545 0.1542 0.1027 0.072 Uiso 0.6 1 calc R U P A 1
C56 C 0.6957(14) 0.3152(11) 0.0385(7) 0.060 Uiso 0.6 1 d D U P A 1
H56A H 0.6323 0.3272 0.0159 0.072 Uiso 0.6 1 calc R U P A 1
H56B H 0.7379 0.2691 0.0154 0.072 Uiso 0.6 1 calc R U P A 1
C57 C 0.7422(11) 0.4078(10) 0.0241(12) 0.060 Uiso 0.6 1 d D U P A 1
H57A H 0.7540 0.4357 -0.0312 0.072 Uiso 0.6 1 calc R U P A 1
H57B H 0.6985 0.4547 0.0453 0.072 Uiso 0.6 1 calc R U P A 1
O7B O 0.8222(13) 0.3700(12) 0.0525(11) 0.060 Uiso 0.4 1 d D U P A 2
O8B O 0.7946(11) 0.6025(10) -0.0050(8) 0.060 Uiso 0.4 1 d D U P A 2
O9B O 0.6055(9) 0.6020(9) 0.1010(8) 0.060 Uiso 0.4 1 d D U P A 2
O10B O 0.3914(10) 0.4758(10) 0.1186(8) 0.060 Uiso 0.4 1 d D U P A 2
O11B O 0.4773(9) 0.3008(9) 0.1985(8) 0.060 Uiso 0.4 1 d D U P A 2
O12B O 0.6607(12) 0.2777(13) 0.1293(9) 0.060 Uiso 0.4 1 d D U P A 2
C46B C 0.8831(16) 0.4466(13) 0.0242(14) 0.060 Uiso 0.4 1 d D U P A 2
H46C H 0.8863 0.4644 -0.0320 0.072 Uiso 0.4 1 calc R U P A 2
H46D H 0.9496 0.4236 0.0398 0.072 Uiso 0.4 1 calc R U P A 2
C47B C 0.8489(18) 0.5341(13) 0.0514(12) 0.060 Uiso 0.4 1 d D U P A 2
H47C H 0.8074 0.5157 0.0993 0.072 Uiso 0.4 1 calc R U P A 2
H47D H 0.9054 0.5635 0.0616 0.072 Uiso 0.4 1 calc R U P A 2
C48B C 0.7403(12) 0.6861(12) 0.0125(13) 0.060 Uiso 0.4 1 d D U P A 2
H48C H 0.7423 0.7386 -0.0350 0.072 Uiso 0.4 1 calc R U P A 2
H48D H 0.7776 0.7053 0.0484 0.072 Uiso 0.4 1 calc R U P A 2
C49B C 0.6372(12) 0.6868(12) 0.0444(11) 0.060 Uiso 0.4 1 d D U P A 2
H49C H 0.6237 0.7423 0.0671 0.072 Uiso 0.4 1 calc R U P A 2
H49D H 0.5956 0.6996 0.0014 0.072 Uiso 0.4 1 calc R U P A 2
C50B C 0.5104(12) 0.5914(15) 0.0811(11) 0.060 Uiso 0.4 1 d D U P A 2
H50C H 0.5133 0.5829 0.0291 0.072 Uiso 0.4 1 calc R U P A 2
H50D H 0.4650 0.6485 0.0841 0.072 Uiso 0.4 1 calc R U P A 2
C51B C 0.4791(12) 0.5026(13) 0.1390(12) 0.060 Uiso 0.4 1 d D U P A 2
H51C H 0.5309 0.4491 0.1414 0.072 Uiso 0.4 1 calc R U P A 2
H51D H 0.4681 0.5155 0.1897 0.072 Uiso 0.4 1 calc R U P A 2
C52B C 0.3343(14) 0.3968(12) 0.1425(11) 0.060 Uiso 0.4 1 d D U P A 2
H52C H 0.3302 0.3688 0.0993 0.072 Uiso 0.4 1 calc R U P A 2
H52D H 0.2676 0.4197 0.1584 0.072 Uiso 0.4 1 calc R U P A 2
C53B C 0.3749(10) 0.3201(14) 0.2070(11) 0.060 Uiso 0.4 1 d D U P A 2
H53C H 0.3575 0.3400 0.2546 0.072 Uiso 0.4 1 calc R U P A 2
H53D H 0.3443 0.2599 0.2118 0.072 Uiso 0.4 1 calc R U P A 2
C54B C 0.5025(12) 0.2210(12) 0.1729(12) 0.060 Uiso 0.4 1 d D U P A 2
H54C H 0.4671 0.2282 0.1273 0.072 Uiso 0.4 1 calc R U P A 2
H54D H 0.4785 0.1652 0.2122 0.072 Uiso 0.4 1 calc R U P A 2
C55B C 0.6060(12) 0.1964(15) 0.1533(14) 0.060 Uiso 0.4 1 d D U P A 2
H55C H 0.6344 0.1511 0.1982 0.072 Uiso 0.4 1 calc R U P A 2
H55D H 0.6114 0.1629 0.1123 0.072 Uiso 0.4 1 calc R U P A 2
C56B C 0.677(2) 0.2996(17) 0.0493(10) 0.060 Uiso 0.4 1 d D U P A 2
H56C H 0.6146 0.3097 0.0256 0.072 Uiso 0.4 1 calc R U P A 2
H56D H 0.7172 0.2458 0.0341 0.072 Uiso 0.4 1 calc R U P A 2
C57B C 0.7296(15) 0.3905(15) 0.0239(19) 0.060 Uiso 0.4 1 d D U P A 2
H57C H 0.7361 0.4122 -0.0322 0.072 Uiso 0.4 1 calc R U P A 2
H57D H 0.6923 0.4426 0.0433 0.072 Uiso 0.4 1 calc R U P A 2

loop_
_atom_site_aniso_label
_atom_site_aniso_U_11
_atom_site_aniso_U_22
_atom_site_aniso_U_33
_atom_site_aniso_U_23
_atom_site_aniso_U_13
_atom_site_aniso_U_12
Th1 0.02060(11) 0.02607(12) 0.01816(11) -0.00258(8) 0.00363(7) 0.00065(8)
Si1 0.0311(10) 0.0654(13) 0.0251(9) -0.0086(9) 0.0117(7) -0.0002(9)
Si2 0.0511(12) 0.0358(10) 0.0341(10) -0.0100(8) -0.0066(8) -0.0030(9)
Si3 0.0247(9) 0.0596(13) 0.0404(11) -0.0016(9) 0.0031(8) -0.0044(9)
Si4 0.0404(11) 0.0303(10) 0.0454(11) 0.0019(8) 0.0166(9) 0.0034(8)
Si5 0.0434(10) 0.0294(9) 0.0236(9) -0.0018(7) 0.0086(7) -0.0001(8)
Si6 0.0330(9) 0.0403(10) 0.0277(9) -0.0105(8) 0.0017(7) -0.0076(8)
C1 0.032(3) 0.044(4) 0.024(3) -0.012(3) 0.004(3) 0.004(3)
C2 0.029(3) 0.036(3) 0.025(3) -0.010(3) 0.002(2) 0.005(3)
C3 0.040(4) 0.039(4) 0.025(3) -0.011(3) -0.003(3) -0.001(3)
C4 0.031(3) 0.047(4) 0.023(3) -0.011(3) -0.004(3) 0.006(3)
C5 0.037(3) 0.038(3) 0.018(3) -0.007(3) 0.004(2) 0.001(3)
C6 0.056(5) 0.113(8) 0.031(4) -0.018(5) 0.017(4) 0.022(5)
C7 0.047(4) 0.079(6) 0.041(4) -0.006(4) 0.014(3) -0.018(4)
C8 0.026(4) 0.091(6) 0.041(4) -0.006(4) 0.008(3) -0.003(4)
C9 0.050(5) 0.047(5) 0.117(8) -0.008(5) -0.012(5) -0.009(4)
C10 0.152(10) 0.049(5) 0.039(5) -0.013(4) -0.014(5) -0.026(6)
C11 0.061(5) 0.041(4) 0.041(4) -0.012(3) 0.000(3) 0.002(4)
C12 0.023(3) 0.037(4) 0.035(4) 0.000(3) 0.009(3) 0.006(3)
C13 0.029(3) 0.035(3) 0.028(3) 0.002(3) 0.002(3) 0.008(3)
C14 0.034(3) 0.025(3) 0.032(3) -0.002(3) 0.008(3) 0.005(3)
C15 0.031(3) 0.030(3) 0.032(3) -0.006(3) 0.006(3) 0.005(3)
C16 0.030(3) 0.038(4) 0.025(3) -0.005(3) 0.007(3) 0.011(3)
C17 0.031(4) 0.120(8) 0.063(6) -0.019(6) 0.005(4) 0.014(5)
C18 0.051(5) 0.094(7) 0.049(5) 0.003(5) -0.003(4) -0.041(5)
C19 0.041(4) 0.060(5) 0.053(5) -0.008(4) -0.005(3) -0.005(4)
C20 0.099(7) 0.044(5) 0.042(5) 0.012(4) 0.033(5) 0.008(4)
C21 0.047(5) 0.036(4) 0.106(7) 0.001(4) 0.006(5) -0.005(4)
C22 0.050(4) 0.034(4) 0.050(4) 0.001(3) 0.009(3) 0.010(3)
C23 0.030(3) 0.031(3) 0.019(3) 0.002(2) 0.003(2) 0.000(3)
C24 0.031(3) 0.031(3) 0.023(3) -0.008(3) 0.001(2) 0.001(3)
C25 0.027(3) 0.035(3) 0.026(3) -0.010(3) 0.000(2) -0.002(3)
C26 0.028(3) 0.035(3) 0.022(3) -0.004(3) 0.001(2) 0.003(3)
C27 0.034(3) 0.027(3) 0.019(3) -0.005(2) -0.003(2) 0.007(3)
C28 0.070(5) 0.040(4) 0.041(4) -0.012(3) 0.018(4) -0.014(4)
C29 0.061(5) 0.045(4) 0.028(4) -0.003(3) 0.007(3) 0.007(4)
C30 0.044(4) 0.039(4) 0.031(3) -0.002(3) 0.009(3) -0.002(3)
C31 0.061(5) 0.063(5) 0.050(5) -0.011(4) -0.016(4) -0.017(4)
C32 0.056(5) 0.055(5) 0.064(5) -0.035(4) 0.020(4) -0.020(4)
C33 0.044(4) 0.047(4) 0.037(4) -0.013(3) 0.006(3) -0.016(3)
Na1 0.0314(13) 0.0474(15) 0.0344(14) -0.0171(12) -0.0002(10) 0.0005(11)
O1 0.041(3) 0.055(3) 0.032(2) -0.014(2) 0.005(2) 0.000(2)
O2 0.049(3) 0.048(3) 0.032(2) -0.007(2) -0.001(2) 0.015(2)
O3 0.132(6) 0.055(4) 0.047(3) 0.005(3) 0.046(4) 0.019(4)
O4 0.076(4) 0.044(3) 0.039(3) -0.010(2) -0.014(3) 0.018(3)
O5 0.053(3) 0.062(3) 0.045(3) -0.024(3) -0.013(2) 0.022(3)
O6 0.035(2) 0.043(3) 0.039(3) -0.013(2) 0.003(2) -0.005(2)

_geom_special_details            
; 
 All esds (except the esd in the dihedral angle between two l.s. planes) 
 are estimated using the full covariance matrix.  The cell esds are taken 
 into account individually in the estimation of esds in distances, angles 
 and torsion angles; correlations between esds in cell parameters are only 
 used when they are defined by crystal symmetry.  An approximate (isotropic) 
 treatment of cell esds is used for estimating esds involving l.s. planes. 
;

loop_
_geom_bond_atom_site_label_1
_geom_bond_atom_site_label_2
_geom_bond_distance
_geom_bond_site_symmetry_2
_geom_bond_publ_flag
Th1 Cnt1 2.527 . ?
Th1 Cnt2 2.521 . ?
Th1 Cnt3 2.531 . ?
Th1 C13 2.754(6) . ?
Th1 C2 2.757(6) . ?
Th1 C24 2.761(6) . ?
Th1 C25 2.785(6) . ?
Th1 C12 2.796(6) . ?
Th1 C14 2.798(6) . ?
Th1 C3 2.800(6) . ?
Th1 C4 2.807(6) . ?
Th1 C16 2.813(6) . ?
Th1 C15 2.816(6) . ?
Th1 C1 2.818(6) . ?
Th1 C26 2.818(6) . ?
Th1 C23 2.826(6) . ?
Th1 C5 2.826(6) . ?
Th1 C27 2.832(5) . ?
Si1 C1 1.849(7) . ?
Si1 C7 1.866(9) . ?
Si1 C6 1.881(8) . ?
Si1 C8 1.882(8) . ?
Si2 C3 1.837(7) . ?
Si2 C11 1.861(7) . ?
Si2 C9 1.863(9) . ?
Si2 C10 1.877(8) . ?
Si3 C12 1.847(7) . ?
Si3 C17 1.865(9) . ?
Si3 C19 1.866(8) . ?
Si3 C18 1.875(8) . ?
Si4 C14 1.839(6) . ?
Si4 C20 1.861(8) . ?
Si4 C22 1.879(7) . ?
Si4 C21 1.882(9) . ?
Si5 C23 1.846(6) . ?
Si5 C28 1.871(7) . ?
Si5 C30 1.872(7) . ?
Si5 C29 1.879(7) . ?
Si6 C25 1.848(6) . ?
Si6 C33 1.861(7) . ?
Si6 C32 1.869(7) . ?
Si6 C31 1.883(8) . ?
C1 C2 1.419(9) . ?
C1 C5 1.431(9) . ?
C2 C3 1.438(9) . ?
C3 C4 1.434(9) . ?
C4 C5 1.383(9) . ?
C12 C16 1.423(9) . ?
C12 C13 1.433(8) . ?
C13 C14 1.426(9) . ?
C14 C15 1.423(9) . ?
C15 C16 1.390(9) . ?
C23 C24 1.421(9) . ?
C23 C27 1.426(8) . ?
C24 C25 1.447(8) . ?
C25 C26 1.424(8) . ?
C26 C27 1.388(9) . ?
Na1 O12 2.429(13) . ?
Na1 O6 2.519(5) . ?
Na1 O2 2.520(5) . ?
Na1 O7B 2.541(19) . ?
Na1 O7 2.579(13) . ?
Na1 O4 2.583(5) . ?
Na1 O1 2.589(5) . ?
Na1 O12B 2.593(19) . ?
Na1 O3 2.617(6) . ?
Na1 O5 2.652(6) . ?
O1 C34 1.414(8) . ?
O1 C45 1.421(8) . ?
O2 C35 1.410(8) . ?
O2 C36 1.412(8) . ?
O3 C38 1.344(11) . ?
O3 C37 1.415(14) . ?
O4 C39 1.403(11) . ?
O4 C40 1.410(9) . ?
O5 C42 1.398(9) . ?
O5 C41 1.427(10) . ?
O6 C44 1.414(8) . ?
O6 C43 1.417(8) . ?
C34 C35 1.512(10) . ?
C36 C37 1.452(14) . ?
C38 C39 1.403(13) . ?
C40 C41 1.494(12) . ?
C42 C43 1.488(10) . ?
C44 C45 1.498(9) . ?
O7 C57 1.401(9) . ?
O7 C46 1.409(9) . ?
O8 C47 1.417(9) . ?
O8 C48 1.419(9) . ?
O9 C50 1.405(9) . ?
O9 C49 1.417(9) . ?
O10 C52 1.403(9) . ?
O10 C51 1.403(9) . ?
O11 C54 1.375(9) . ?
O11 C53 1.402(9) . ?
O12 C56 1.407(9) . ?
O12 C55 1.419(9) . ?
C46 C47 1.492(9) . ?
C48 C49 1.438(9) . ?
C50 C51 1.470(9) . ?
C52 C53 1.470(9) . ?
C54 C55 1.466(9) . ?
C56 C57 1.500(9) . ?
O7B C57B 1.410(10) . ?
O7B C46B 1.422(10) . ?
O8B C47B 1.436(10) . ?
O8B C48B 1.445(9) . ?
O9B C50B 1.441(10) . ?
O9B C49B 1.457(9) . ?
O10B C52B 1.412(9) . ?
O10B C51B 1.433(9) . ?
O11B C54B 1.357(9) . ?
O11B C53B 1.419(9) . ?
O12B C56B 1.416(10) . ?
O12B C55B 1.417(10) . ?
C46B C47B 1.494(10) . ?
C48B C49B 1.490(10) . ?
C50B C51B 1.505(10) . ?
C52B C53B 1.496(10) . ?
C54B C55B 1.474(10) . ?
C56B C57B 1.515(10) . ?

loop_
_geom_angle_atom_site_label_1
_geom_angle_atom_site_label_2
_geom_angle_atom_site_label_3
_geom_angle
_geom_angle_site_symmetry_1
_geom_angle_site_symmetry_3
_geom_angle_publ_flag
Cnt1 Th1 Cnt2 120.0 . . ?
Cnt1 Th1 Cnt3 120.1 . . ?
Cnt2 Th1 Cnt3 119.9 . . ?
C13 Th1 C2 119.76(19) . . ?
C13 Th1 C24 119.82(18) . . ?
C2 Th1 C24 120.39(18) . . ?
C13 Th1 C25 132.53(19) . . ?
C2 Th1 C25 100.30(18) . . ?
C24 Th1 C25 30.25(17) . . ?
C13 Th1 C12 29.91(17) . . ?
C2 Th1 C12 129.99(19) . . ?
C24 Th1 C12 103.46(18) . . ?
C25 Th1 C12 129.15(19) . . ?
C13 Th1 C14 29.77(19) . . ?
C2 Th1 C14 132.55(18) . . ?
C24 Th1 C14 100.00(18) . . ?
C25 Th1 C14 103.92(19) . . ?
C12 Th1 C14 49.89(18) . . ?
C13 Th1 C3 100.29(19) . . ?
C2 Th1 C3 29.98(18) . . ?
C24 Th1 C3 134.49(18) . . ?
C25 Th1 C3 126.04(18) . . ?
C12 Th1 C3 101.4(2) . . ?
C14 Th1 C3 125.06(19) . . ?
C13 Th1 C4 73.42(19) . . ?
C2 Th1 C4 47.72(18) . . ?
C24 Th1 C4 164.05(18) . . ?
C25 Th1 C4 146.59(17) . . ?
C12 Th1 C4 84.08(19) . . ?
C14 Th1 C4 95.60(19) . . ?
C3 Th1 C4 29.63(18) . . ?
C13 Th1 C16 47.83(18) . . ?
C2 Th1 C16 158.3(2) . . ?
C24 Th1 C16 75.38(18) . . ?
C25 Th1 C16 99.76(18) . . ?
C12 Th1 C16 29.39(19) . . ?
C14 Th1 C16 48.49(17) . . ?
C3 Th1 C16 128.39(19) . . ?
C4 Th1 C16 113.43(19) . . ?
C13 Th1 C15 47.7(2) . . ?
C2 Th1 C15 161.57(18) . . ?
C24 Th1 C15 73.37(18) . . ?
C25 Th1 C15 86.64(18) . . ?
C12 Th1 C15 48.4(2) . . ?
C14 Th1 C15 29.36(18) . . ?
C3 Th1 C15 147.32(19) . . ?
C4 Th1 C15 120.96(19) . . ?
C16 Th1 C15 28.59(18) . . ?
C13 Th1 C1 103.48(18) . . ?
C2 Th1 C1 29.48(18) . . ?
C24 Th1 C1 128.61(18) . . ?
C25 Th1 C1 99.60(18) . . ?
C12 Th1 C1 127.16(18) . . ?
C14 Th1 C1 105.69(18) . . ?
C3 Th1 C1 49.97(19) . . ?
C4 Th1 C1 48.42(19) . . ?
C16 Th1 C1 151.05(18) . . ?
C15 Th1 C1 132.80(18) . . ?
C13 Th1 C26 161.63(19) . . ?
C2 Th1 C26 73.76(18) . . ?
C24 Th1 C26 47.90(17) . . ?
C25 Th1 C26 29.44(17) . . ?
C12 Th1 C26 150.04(18) . . ?
C14 Th1 C26 132.04(19) . . ?
C3 Th1 C26 96.87(18) . . ?
C4 Th1 C26 121.46(17) . . ?
C16 Th1 C26 123.27(18) . . ?
C15 Th1 C26 115.73(18) . . ?
C1 Th1 C26 82.68(17) . . ?
C13 Th1 C23 130.38(17) . . ?
C2 Th1 C23 103.93(18) . . ?
C24 Th1 C23 29.43(18) . . ?
C25 Th1 C23 49.76(17) . . ?
C12 Th1 C23 103.23(17) . . ?
C14 Th1 C23 122.89(18) . . ?
C3 Th1 C23 107.53(18) . . ?
C4 Th1 C23 135.54(19) . . ?
C16 Th1 C23 83.00(17) . . ?
C15 Th1 C23 93.61(18) . . ?
C1 Th1 C23 125.93(17) . . ?
C26 Th1 C23 48.13(17) . . ?
C13 Th1 C5 75.48(18) . . ?
C2 Th1 C5 47.42(18) . . ?
C24 Th1 C5 156.24(18) . . ?
C25 Th1 C5 125.99(17) . . ?
C12 Th1 C5 97.81(18) . . ?
C14 Th1 C5 85.61(18) . . ?
C3 Th1 C5 48.52(18) . . ?
C4 Th1 C5 28.42(18) . . ?
C16 Th1 C5 123.16(18) . . ?
C15 Th1 C5 114.96(18) . . ?
C1 Th1 C5 29.38(18) . . ?
C26 Th1 C5 112.05(17) . . ?
C23 Th1 C5 151.34(18) . . ?
C13 Th1 C27 158.50(17) . . ?
C2 Th1 C27 76.00(17) . . ?
C24 Th1 C27 47.63(17) . . ?
C25 Th1 C27 48.46(18) . . ?
C12 Th1 C27 129.01(17) . . ?
C14 Th1 C27 147.58(18) . . ?
C3 Th1 C27 87.30(18) . . ?
C4 Th1 C27 116.82(18) . . ?
C16 Th1 C27 112.13(17) . . ?
C15 Th1 C27 120.21(17) . . ?
C1 Th1 C27 96.81(17) . . ?
C26 Th1 C27 28.43(17) . . ?
C23 Th1 C27 29.19(16) . . ?
C5 Th1 C27 123.00(17) . . ?
C1 Si1 C7 111.8(3) . . ?
C1 Si1 C6 108.5(4) . . ?
C7 Si1 C6 108.5(4) . . ?
C1 Si1 C8 111.9(3) . . ?
C7 Si1 C8 111.3(4) . . ?
C6 Si1 C8 104.4(4) . . ?
C3 Si2 C11 110.4(3) . . ?
C3 Si2 C9 115.2(3) . . ?
C11 Si2 C9 108.6(4) . . ?
C3 Si2 C10 108.2(3) . . ?
C11 Si2 C10 105.8(4) . . ?
C9 Si2 C10 108.2(5) . . ?
C12 Si3 C17 107.8(4) . . ?
C12 Si3 C19 112.1(3) . . ?
C17 Si3 C19 106.2(4) . . ?
C12 Si3 C18 112.6(3) . . ?
C17 Si3 C18 106.9(4) . . ?
C19 Si3 C18 110.9(4) . . ?
C14 Si4 C20 112.7(3) . . ?
C14 Si4 C22 106.5(3) . . ?
C20 Si4 C22 107.0(4) . . ?
C14 Si4 C21 112.6(3) . . ?
C20 Si4 C21 110.6(5) . . ?
C22 Si4 C21 106.9(4) . . ?
C23 Si5 C28 110.9(3) . . ?
C23 Si5 C30 113.2(3) . . ?
C28 Si5 C30 111.0(3) . . ?
C23 Si5 C29 108.2(3) . . ?
C28 Si5 C29 108.3(4) . . ?
C30 Si5 C29 105.0(3) . . ?
C25 Si6 C33 117.5(3) . . ?
C25 Si6 C32 108.7(3) . . ?
C33 Si6 C32 109.5(3) . . ?
C25 Si6 C31 108.1(3) . . ?
C33 Si6 C31 105.3(4) . . ?
C32 Si6 C31 107.3(4) . . ?
C2 C1 C5 104.0(5) . . ?
C2 C1 Si1 126.1(5) . . ?
C5 C1 Si1 127.1(5) . . ?
C2 C1 Th1 72.9(3) . . ?
C5 C1 Th1 75.6(3) . . ?
Si1 C1 Th1 130.6(3) . . ?
C1 C2 C3 112.3(5) . . ?
C1 C2 Th1 77.6(3) . . ?
C3 C2 Th1 76.7(3) . . ?
C4 C3 C2 103.3(6) . . ?
C4 C3 Si2 129.0(5) . . ?
C2 C3 Si2 124.3(5) . . ?
C4 C3 Th1 75.5(4) . . ?
C2 C3 Th1 73.4(3) . . ?
Si2 C3 Th1 131.4(3) . . ?
C5 C4 C3 110.3(6) . . ?
C5 C4 Th1 76.5(4) . . ?
C3 C4 Th1 74.9(3) . . ?
C4 C5 C1 110.1(6) . . ?
C4 C5 Th1 75.0(3) . . ?
C1 C5 Th1 75.0(3) . . ?
C16 C12 C13 104.5(6) . . ?
C16 C12 Si3 125.4(5) . . ?
C13 C12 Si3 125.4(5) . . ?
C16 C12 Th1 76.0(3) . . ?
C13 C12 Th1 73.4(3) . . ?
Si3 C12 Th1 134.4(3) . . ?
C14 C13 C12 111.2(6) . . ?
C14 C13 Th1 76.8(3) . . ?
C12 C13 Th1 76.7(3) . . ?
C15 C14 C13 104.5(5) . . ?
C15 C14 Si4 125.9(5) . . ?
C13 C14 Si4 124.5(5) . . ?
C15 C14 Th1 76.0(3) . . ?
C13 C14 Th1 73.4(3) . . ?
Si4 C14 Th1 135.0(3) . . ?
C16 C15 C14 110.0(6) . . ?
C16 C15 Th1 75.6(3) . . ?
C14 C15 Th1 74.6(3) . . ?
C15 C16 C12 109.8(6) . . ?
C15 C16 Th1 75.8(3) . . ?
C12 C16 Th1 74.6(3) . . ?
C24 C23 C27 105.1(5) . . ?
C24 C23 Si5 125.2(4) . . ?
C27 C23 Si5 125.7(5) . . ?
C24 C23 Th1 72.8(3) . . ?
C27 C23 Th1 75.6(3) . . ?
Si5 C23 Th1 133.9(3) . . ?
C23 C24 C25 110.8(5) . . ?
C23 C24 Th1 77.8(3) . . ?
C25 C24 Th1 75.8(3) . . ?
C26 C25 C24 104.2(5) . . ?
C26 C25 Si6 129.3(4) . . ?
C24 C25 Si6 122.2(4) . . ?
C26 C25 Th1 76.6(3) . . ?
C24 C25 Th1 74.0(3) . . ?
Si6 C25 Th1 132.2(3) . . ?
C27 C26 C25 110.1(5) . . ?
C27 C26 Th1 76.3(3) . . ?
C25 C26 Th1 74.0(3) . . ?
C26 C27 C23 109.8(5) . . ?
C26 C27 Th1 75.2(3) . . ?
C23 C27 Th1 75.2(3) . . ?
O12 Na1 O6 149.4(3) . . ?
O12 Na1 O2 83.8(3) . . ?
O6 Na1 O2 99.38(17) . . ?
O6 Na1 O7B 99.9(3) . . ?
O2 Na1 O7B 135.8(4) . . ?
O12 Na1 O7 65.6(3) . . ?
O6 Na1 O7 92.7(3) . . ?
O2 Na1 O7 135.1(3) . . ?
O12 Na1 O4 79.8(3) . . ?
O6 Na1 O4 123.22(19) . . ?
O2 Na1 O4 118.0(2) . . ?
O7B Na1 O4 82.5(4) . . ?
O7 Na1 O4 89.2(3) . . ?
O12 Na1 O1 90.4(3) . . ?
O6 Na1 O1 64.70(16) . . ?
O2 Na1 O1 63.96(16) . . ?
O7B Na1 O1 89.6(4) . . ?
O7 Na1 O1 83.4(3) . . ?
O4 Na1 O1 169.57(19) . . ?
O6 Na1 O12B 148.1(4) . . ?
O2 Na1 O12B 76.8(3) . . ?
O7B Na1 O12B 66.0(5) . . ?
O4 Na1 O12B 84.7(4) . . ?
O1 Na1 O12B 85.9(4) . . ?
O12 Na1 O3 101.7(3) . . ?
O6 Na1 O3 106.8(2) . . ?
O2 Na1 O3 62.85(17) . . ?
O7B Na1 O3 144.0(4) . . ?
O7 Na1 O3 151.6(3) . . ?
O4 Na1 O3 62.88(18) . . ?
O1 Na1 O3 123.42(18) . . ?
O12B Na1 O3 99.5(4) . . ?
O12 Na1 O5 124.0(3) . . ?
O6 Na1 O5 62.89(16) . . ?
O2 Na1 O5 150.22(18) . . ?
O7B Na1 O5 73.3(4) . . ?
O7 Na1 O5 72.5(3) . . ?
O4 Na1 O5 63.88(18) . . ?
O1 Na1 O5 120.20(18) . . ?
O12B Na1 O5 131.2(4) . . ?
O3 Na1 O5 97.9(2) . . ?
C34 O1 C45 113.1(5) . . ?
C34 O1 Na1 106.6(4) . . ?
C45 O1 Na1 109.7(4) . . ?
C35 O2 C36 114.6(5) . . ?
C35 O2 Na1 121.8(4) . . ?
C36 O2 Na1 120.6(4) . . ?
C38 O3 C37 106.2(9) . . ?
C38 O3 Na1 116.0(5) . . ?
C37 O3 Na1 118.4(7) . . ?
C39 O4 C40 112.1(7) . . ?
C39 O4 Na1 113.9(5) . . ?
C40 O4 Na1 110.4(5) . . ?
C42 O5 C41 113.7(6) . . ?
C42 O5 Na1 110.3(4) . . ?
C41 O5 Na1 117.7(5) . . ?
C44 O6 C43 112.1(5) . . ?
C44 O6 Na1 118.0(4) . . ?
C43 O6 Na1 121.3(4) . . ?
O1 C34 C35 113.1(6) . . ?
O2 C35 C34 107.6(6) . . ?
O2 C36 C37 112.3(8) . . ?
O3 C37 C36 111.2(10) . . ?
O3 C38 C39 112.5(9) . . ?
O4 C39 C38 111.8(9) . . ?
O4 C40 C41 113.0(7) . . ?
O5 C41 C40 108.2(7) . . ?
O5 C42 C43 108.9(6) . . ?
O6 C43 C42 108.6(6) . . ?
O6 C44 C45 108.8(6) . . ?
O1 C45 C44 107.2(5) . . ?
C57 O7 C46 116.2(12) . . ?
C57 O7 Na1 114.2(10) . . ?
C46 O7 Na1 125.6(10) . . ?
C47 O8 C48 107.4(10) . . ?
C50 O9 C49 111.3(10) . . ?
C52 O10 C51 116.8(10) . . ?
C54 O11 C53 132.5(10) . . ?
C56 O12 C55 111.4(11) . . ?
C56 O12 Na1 114.9(9) . . ?
C55 O12 Na1 115.2(9) . . ?
O7 C46 C47 114.2(12) . . ?
O8 C47 C46 109.0(11) . . ?
O8 C48 C49 106.0(11) . . ?
O9 C49 C48 128.5(11) . . ?
O9 C50 C51 113.1(10) . . ?
O10 C51 C50 105.8(9) . . ?
O10 C52 C53 126.0(11) . . ?
O11 C53 C52 117.0(11) . . ?
O11 C54 C55 119.8(11) . . ?
O12 C55 C54 120.9(12) . . ?
O12 C56 C57 107.9(13) . . ?
O7 C57 C56 109.0(12) . . ?
C57B O7B C46B 113.3(17) . . ?
C57B O7B Na1 115.3(15) . . ?
C46B O7B Na1 123.4(14) . . ?
C47B O8B C48B 120.4(15) . . ?
C50B O9B C49B 104.8(13) . . ?
C52B O10B C51B 137.1(15) . . ?
C54B O11B C53B 111.5(15) . . ?
C56B O12B C55B 108.2(16) . . ?
C56B O12B Na1 107.4(14) . . ?
C55B O12B Na1 115.5(14) . . ?
O7B C46B C47B 113.3(17) . . ?
O8B C47B C46B 109.7(16) . . ?
O8B C48B C49B 123.3(17) . . ?
O9B C49B C48B 119.1(16) . . ?
O9B C50B C51B 104.4(12) . . ?
O10B C51B C50B 109.7(13) . . ?
O10B C52B C53B 112.3(16) . . ?
O11B C53B C52B 113.7(15) . . ?
O11B C54B C55B 118.6(16) . . ?
O12B C55B C54B 113.4(17) . . ?
O12B C56B C57B 108(2) . . ?
O7B C57B C56B 108.2(18) . . ?

_refine_diff_density_max         2.464
_refine_diff_density_min         -2.311
_refine_diff_density_rms         0.130

_shelx_res_file                  
; 
  
    jcw35.res created by SHELXL-2014/7 
  
  
TITL jcw35 in P-1 
CELL 0.71073  13.89380  14.45880  18.34200  74.4602  84.1350  83.5214 
ZERR    2.00   0.00130   0.00130   0.00170   0.0014   0.0014   0.0014 
LATT  1 
SFAC C H O NA SI TH 
UNIT 114 222 24 2 12 2 
TEMP -140.000 
SIZE 0.153 0.258 0.289 
  
eadp O7 > C57B 
  
dfix 1.43 0.010 o7 c46 o7 c57 o8 c47 o8 c48 o9 c49 o9 c50 o10 c51 o10 c52 
dfix 1.43 0.010 o11 c53 o11 c54 o12 c55 o12 c56 
  
dfix 1.43 0.010 o7b c46b o7b c57b o8b c47b o8b c48b o9b c49b o9b c50b 
dfix 1.43 0.010 o10b c51b o10b c52b 
dfix 1.43 0.010 o11b c53b o11b c54b o12b c55b o12b c56b 
  
dfix 1.50 0.010 c46 c47 c48 c49 c50 c51 c52 c53 c54 c55 c56 c57 
dfix 1.50 0.010 c46b c47b c48b c49b c50b c51b c52b c53b c54b c55b c56b c57b 
  
shel 100 0.83 
  
omit 0 1 0 
omit 0 1 1 
omit -1 -1 1 
  
L.S. 16 
FMAP 2 
PLAN 10 
CONN 15 TH1 
  
ACTA 
  
WGHT    0.062800   10.993600 
FVAR       0.09264 
TH1   6    0.268952    0.790962    0.314055    11.00000    0.02060    0.02607 = 
         0.01816   -0.00258    0.00363    0.00065 
SI1   5    0.037844    0.768988    0.487528    11.00000    0.03112    0.06542 = 
         0.02508   -0.00859    0.01167   -0.00021 
SI2   5    0.325822    1.037796    0.380499    11.00000    0.05107    0.03581 = 
         0.03406   -0.00999   -0.00660   -0.00304 
SI3   5    0.580982    0.768943    0.295247    11.00000    0.02469    0.05965 = 
         0.04037   -0.00165    0.00312   -0.00441 
SI4   5    0.315136    0.484005    0.404598    11.00000    0.04040    0.03026 = 
         0.04537    0.00192    0.01659    0.00337 
SI5   5    0.312900    0.970021    0.085792    11.00000    0.04336    0.02944 = 
         0.02357   -0.00178    0.00862   -0.00006 
SI6   5    0.038109    0.700489    0.222105    11.00000    0.03299    0.04026 = 
         0.02775   -0.01051    0.00172   -0.00758 
C1    1    0.158708    0.808628    0.448140    11.00000    0.03171    0.04406 = 
         0.02361   -0.01229    0.00419    0.00440 
C2    1    0.178601    0.902991    0.405801    11.00000    0.02880    0.03630 = 
         0.02544   -0.01042    0.00155    0.00544 
AFIX  43 
H2A   2    0.130763    0.950493    0.381763    11.00000   -1.20000 
AFIX   0 
C3    1    0.279408    0.918485    0.403443    11.00000    0.04030    0.03854 = 
         0.02472   -0.01147   -0.00257   -0.00149 
C4    1    0.321533    0.827792    0.446668    11.00000    0.03108    0.04715 = 
         0.02341   -0.01108   -0.00426    0.00615 
AFIX  43 
H4A   2    0.388336    0.813566    0.455861    11.00000   -1.20000 
AFIX   0 
C5    1    0.251073    0.763983    0.473069    11.00000    0.03696    0.03773 = 
         0.01810   -0.00676    0.00395    0.00068 
AFIX  43 
H5A   2    0.262343    0.699826    0.503356    11.00000   -1.20000 
AFIX   0 
C6    1    0.002343    0.812613    0.575182    11.00000    0.05632    0.11317 = 
         0.03120   -0.01786    0.01656    0.02154 
AFIX 137 
H6A   2   -0.060638    0.790186    0.597761    11.00000   -1.50000 
H6B   2   -0.002425    0.883215    0.561618    11.00000   -1.50000 
H6C   2    0.051595    0.787169    0.611841    11.00000   -1.50000 
AFIX   0 
C7    1    0.038465    0.634982    0.514053    11.00000    0.04680    0.07889 = 
         0.04063   -0.00603    0.01361   -0.01761 
AFIX 137 
H7A   2   -0.027912    0.616952    0.529591    11.00000   -1.50000 
H7B   2    0.079777    0.607178    0.556186    11.00000   -1.50000 
H7C   2    0.063854    0.610446    0.470312    11.00000   -1.50000 
AFIX   0 
C8    1   -0.059665    0.827683    0.421681    11.00000    0.02595    0.09133 = 
         0.04128   -0.00575    0.00794   -0.00280 
AFIX 137 
H8A   2   -0.122774    0.806713    0.445298    11.00000   -1.50000 
H8B   2   -0.045786    0.809019    0.373845    11.00000   -1.50000 
H8C   2   -0.061224    0.897890    0.411603    11.00000   -1.50000 
AFIX   0 
C9    1    0.455791    1.041570    0.343813    11.00000    0.04955    0.04661 = 
         0.11651   -0.00770   -0.01222   -0.00869 
AFIX 137 
H9A   2    0.471884    1.108662    0.327344    11.00000   -1.50000 
H9B   2    0.466798    1.012703    0.300708    11.00000   -1.50000 
H9C   2    0.497058    1.005332    0.384089    11.00000   -1.50000 
AFIX   0 
C10   1    0.310283    1.081940    0.468713    11.00000    0.15233    0.04887 = 
         0.03897   -0.01304   -0.01429   -0.02624 
AFIX 137 
H10A  2    0.321973    1.150239    0.455609    11.00000   -1.50000 
H10B  2    0.356767    1.044619    0.504642    11.00000   -1.50000 
H10C  2    0.243995    1.074011    0.491946    11.00000   -1.50000 
AFIX   0 
C11   1    0.250863    1.126380    0.310526    11.00000    0.06089    0.04102 = 
         0.04091   -0.01169    0.00037    0.00203 
AFIX 137 
H11A  2    0.265782    1.191820    0.308145    11.00000   -1.50000 
H11B  2    0.181849    1.119901    0.326208    11.00000   -1.50000 
H11C  2    0.265487    1.114064    0.260379    11.00000   -1.50000 
AFIX   0 
C12   1    0.463337    0.718681    0.300187    11.00000    0.02300    0.03673 = 
         0.03470    0.00019    0.00853    0.00632 
C13   1    0.419116    0.655392    0.365916    11.00000    0.02893    0.03466 = 
         0.02812    0.00154    0.00168    0.00783 
AFIX  43 
H13A  2    0.432553    0.650644    0.416609    11.00000   -1.20000 
AFIX   0 
C14   1    0.352287    0.600437    0.345334    11.00000    0.03422    0.02507 = 
         0.03184   -0.00207    0.00814    0.00459 
C15   1    0.356702    0.630814    0.264676    11.00000    0.03056    0.02976 = 
         0.03237   -0.00558    0.00591    0.00538 
AFIX  43 
H15A  2    0.320405    0.606888    0.233606    11.00000   -1.20000 
AFIX   0 
C16   1    0.421950    0.700652    0.238050    11.00000    0.03035    0.03820 = 
         0.02517   -0.00453    0.00749    0.01099 
AFIX  43 
H16A  2    0.436708    0.731709    0.186124    11.00000   -1.20000 
AFIX   0 
C17   1    0.679153    0.674639    0.281488    11.00000    0.03081    0.12012 = 
         0.06350   -0.01883    0.00496    0.01366 
AFIX 137 
H17A  2    0.742564    0.699583    0.278477    11.00000   -1.50000 
H17B  2    0.671663    0.657368    0.234358    11.00000   -1.50000 
H17C  2    0.674822    0.617409    0.324398    11.00000   -1.50000 
AFIX   0 
C18   1    0.596159    0.876704    0.212552    11.00000    0.05096    0.09365 = 
         0.04943    0.00340   -0.00263   -0.04064 
AFIX 137 
H18A  2    0.656080    0.904898    0.215567    11.00000   -1.50000 
H18B  2    0.540564    0.924598    0.213696    11.00000   -1.50000 
H18C  2    0.599768    0.856943    0.165169    11.00000   -1.50000 
AFIX   0 
C19   1    0.601595    0.796918    0.385721    11.00000    0.04111    0.05983 = 
         0.05270   -0.00770   -0.00492   -0.00491 
AFIX 137 
H19A  2    0.667642    0.815984    0.382879    11.00000   -1.50000 
H19B  2    0.593389    0.739672    0.428081    11.00000   -1.50000 
H19C  2    0.554578    0.849789    0.393714    11.00000   -1.50000 
AFIX   0 
C20   1    0.287043    0.483741    0.506074    11.00000    0.09861    0.04363 = 
         0.04234    0.01215    0.03332    0.00761 
AFIX 137 
H20A  2    0.273244    0.418813    0.535808    11.00000   -1.50000 
H20B  2    0.230210    0.529125    0.510683    11.00000   -1.50000 
H20C  2    0.342883    0.503145    0.525158    11.00000   -1.50000 
AFIX   0 
C21   1    0.211153    0.442404    0.367079    11.00000    0.04670    0.03571 = 
         0.10572    0.00108    0.00554   -0.00483 
AFIX 137 
H21A  2    0.196819    0.378481    0.398649    11.00000   -1.50000 
H21B  2    0.228866    0.439006    0.314695    11.00000   -1.50000 
H21C  2    0.153640    0.488067    0.368361    11.00000   -1.50000 
AFIX   0 
C22   1    0.421971    0.392915    0.400579    11.00000    0.05015    0.03367 = 
         0.04991    0.00132    0.00852    0.01011 
AFIX 137 
H22A  2    0.404139    0.328698    0.428888    11.00000   -1.50000 
H22B  2    0.476510    0.409397    0.423166    11.00000   -1.50000 
H22C  2    0.440976    0.393150    0.347589    11.00000   -1.50000 
AFIX   0 
C23   1    0.235035    0.902696    0.165553    11.00000    0.02987    0.03121 = 
         0.01927    0.00191    0.00267   -0.00026 
C24   1    0.205624    0.809554    0.172538    11.00000    0.03143    0.03137 = 
         0.02259   -0.00814    0.00111    0.00139 
AFIX  43 
H24A  2    0.238290    0.764402    0.147122    11.00000   -1.20000 
AFIX   0 
C25   1    0.119144    0.792784    0.223629    11.00000    0.02693    0.03519 = 
         0.02614   -0.01039   -0.00004   -0.00218 
C26   1    0.097030    0.879834    0.246678    11.00000    0.02798    0.03453 = 
         0.02153   -0.00372    0.00145    0.00280 
AFIX  43 
H26A  2    0.043133    0.892066    0.280113    11.00000   -1.20000 
AFIX   0 
C27   1    0.165629    0.944184    0.213212    11.00000    0.03448    0.02657 = 
         0.01865   -0.00545   -0.00267    0.00679 
AFIX  43 
H27A  2    0.166247    1.006521    0.220906    11.00000   -1.20000 
AFIX   0 
C28   1    0.354401    1.077091    0.108595    11.00000    0.07034    0.04006 = 
         0.04088   -0.01153    0.01788   -0.01377 
AFIX 137 
H28A  2    0.396761    1.110783    0.066023    11.00000   -1.50000 
H28B  2    0.390336    1.055708    0.154331    11.00000   -1.50000 
H28C  2    0.297839    1.120853    0.117374    11.00000   -1.50000 
AFIX   0 
C29   1    0.239222    1.014156    0.000810    11.00000    0.06078    0.04516 = 
         0.02810   -0.00268    0.00735    0.00718 
AFIX 137 
H29A  2    0.277729    1.054246   -0.041103    11.00000   -1.50000 
H29B  2    0.180282    1.052359    0.013742    11.00000   -1.50000 
H29C  2    0.221225    0.958882   -0.014532    11.00000   -1.50000 
AFIX   0 
C30   1    0.418606    0.893102    0.055216    11.00000    0.04362    0.03862 = 
         0.03117   -0.00198    0.00906   -0.00198 
AFIX 137 
H30A  2    0.445804    0.926474    0.004836    11.00000   -1.50000 
H30B  2    0.396888    0.831726    0.053185    11.00000   -1.50000 
H30C  2    0.468453    0.880847    0.091623    11.00000   -1.50000 
AFIX   0 
C31   1   -0.064295    0.761333    0.161624    11.00000    0.06058    0.06343 = 
         0.05037   -0.01131   -0.01623   -0.01708 
AFIX 137 
H31A  2   -0.104015    0.712588    0.155225    11.00000   -1.50000 
H31B  2   -0.037560    0.797051    0.111818    11.00000   -1.50000 
H31C  2   -0.104602    0.806024    0.186354    11.00000   -1.50000 
AFIX   0 
C32   1    0.107236    0.611000    0.174934    11.00000    0.05645    0.05502 = 
         0.06386   -0.03475    0.01962   -0.01997 
AFIX 137 
H32A  2    0.062379    0.568601    0.165424    11.00000   -1.50000 
H32B  2    0.156265    0.572390    0.207984    11.00000   -1.50000 
H32C  2    0.139302    0.645097    0.126668    11.00000   -1.50000 
AFIX   0 
C33   1   -0.021597    0.635813    0.314276    11.00000    0.04412    0.04747 = 
         0.03750   -0.01336    0.00565   -0.01575 
AFIX 137 
H33A  2   -0.059418    0.586662    0.306151    11.00000   -1.50000 
H33B  2   -0.064873    0.681839    0.335703    11.00000   -1.50000 
H33C  2    0.028053    0.604874    0.349519    11.00000   -1.50000 
AFIX   0 
NA1   4    0.828502    0.256840    0.184806    11.00000    0.03142    0.04739 = 
         0.03437   -0.01706   -0.00022    0.00054 
O1    3    0.762758    0.399082    0.242034    11.00000    0.04142    0.05528 = 
         0.03248   -0.01422    0.00456    0.00019 
O2    3    0.712375    0.217069    0.301378    11.00000    0.04870    0.04751 = 
         0.03153   -0.00674   -0.00106    0.01526 
O3    3    0.830631    0.075963    0.261848    11.00000    0.13163    0.05504 = 
         0.04678    0.00491    0.04575    0.01909 
O4    3    0.871746    0.128494    0.109364    11.00000    0.07559    0.04421 = 
         0.03861   -0.01032   -0.01365    0.01833 
O5    3    1.007408    0.250264    0.119203    11.00000    0.05345    0.06214 = 
         0.04476   -0.02411   -0.01302    0.02242 
O6    3    0.954156    0.330263    0.236044    11.00000    0.03501    0.04261 = 
         0.03929   -0.01288    0.00255   -0.00531 
C34   1    0.665362    0.384024    0.269299    11.00000    0.04431 
AFIX  23 
H34A  2    0.627390    0.385454    0.226122    11.00000   -1.20000 
H34B  2    0.637439    0.437504    0.291362    11.00000   -1.20000 
AFIX   0 
C35   1    0.655293    0.289480    0.328626    11.00000    0.04316 
AFIX  23 
H35A  2    0.677967    0.293006    0.377175    11.00000   -1.20000 
H35B  2    0.586444    0.275044    0.337418    11.00000   -1.20000 
AFIX   0 
C36   1    0.723546    0.126954    0.355273    11.00000    0.04393 
AFIX  23 
H36A  2    0.660619    0.113424    0.384737    11.00000   -1.20000 
H36B  2    0.771116    0.129942    0.391069    11.00000   -1.20000 
AFIX   0 
C37   1    0.756341    0.048903    0.320151    11.00000    0.11708 
AFIX  23 
H37A  2    0.781042   -0.008154    0.359149    11.00000   -1.20000 
H37B  2    0.700827    0.030899    0.298680    11.00000   -1.20000 
AFIX   0 
C38   1    0.837295    0.011070    0.220634    11.00000    0.07468 
AFIX  23 
H38A  2    0.771762    0.005299    0.206504    11.00000   -1.20000 
H38B  2    0.861615   -0.052639    0.252065    11.00000   -1.20000 
AFIX   0 
C39   1    0.899370    0.036231    0.154459    11.00000    0.08065 
AFIX  23 
H39A  2    0.966597    0.034334    0.168579    11.00000   -1.20000 
H39B  2    0.898576   -0.011575    0.124733    11.00000   -1.20000 
AFIX   0 
C40   1    0.941565    0.160200    0.048929    11.00000    0.05420 
AFIX  23 
H40A  2    0.913254    0.218584    0.013086    11.00000   -1.20000 
H40B  2    0.957680    0.109605    0.021321    11.00000   -1.20000 
AFIX   0 
C41   1    1.032804    0.182790    0.074598    11.00000    0.06897 
AFIX  23 
H41A  2    1.066586    0.123226    0.105159    11.00000   -1.20000 
H41B  2    1.076913    0.210582    0.030131    11.00000   -1.20000 
AFIX   0 
C42   1    1.075120    0.247600    0.171257    11.00000    0.05688 
AFIX  23 
H42A  2    1.141367    0.249647    0.145569    11.00000   -1.20000 
H42B  2    1.073147    0.187092    0.212243    11.00000   -1.20000 
AFIX   0 
C43   1    1.051327    0.331954    0.203843    11.00000    0.04705 
AFIX  23 
H43A  2    1.096046    0.328901    0.243291    11.00000   -1.20000 
H43B  2    1.058777    0.392466    0.163586    11.00000   -1.20000 
AFIX   0 
C44   1    0.923807    0.411760    0.264123    11.00000    0.04060 
AFIX  23 
H44A  2    0.926117    0.471245    0.222139    11.00000   -1.20000 
H44B  2    0.967712    0.415584    0.302263    11.00000   -1.20000 
AFIX   0 
C45   1    0.822148    0.402857    0.299648    11.00000    0.04095 
AFIX  23 
H45A  2    0.819425    0.343537    0.341761    11.00000   -1.20000 
H45B  2    0.799473    0.458976    0.320124    11.00000   -1.20000 
AFIX   0 
PART   1 10.6 
O7    3    0.830297    0.389233    0.058526    10.60000   10.06000 
O8    3    0.788721    0.606826    0.021687    10.60000   10.06000 
O9    3    0.591227    0.612787    0.053364    10.60000   10.06000 
O10   3    0.379965    0.499024    0.140483    10.60000   10.06000 
O11   3    0.471254    0.294253    0.134333    10.60000   10.06000 
O12   3    0.682584    0.277069    0.117554    10.60000   10.06000 
C46   1    0.893534    0.463137    0.036565    10.60000   10.06000 
AFIX  23 
H46A  2    0.900371    0.484598   -0.019546    10.60000   -1.20000 
H46B  2    0.958450    0.436509    0.054133    10.60000   -1.20000 
AFIX   0 
C47   1    0.861007    0.548560    0.066752    10.60000   10.06000 
AFIX  23 
H47A  2    0.834330    0.527140    0.120098    10.60000   -1.20000 
H47B  2    0.916842    0.586080    0.065340    10.60000   -1.20000 
AFIX   0 
C48   1    0.752911    0.682074    0.056133    10.60000   10.06000 
AFIX  23 
H48A  2    0.760869    0.745726    0.019970    10.60000   -1.20000 
H48B  2    0.788235    0.677520    0.101362    10.60000   -1.20000 
AFIX   0 
C49   1    0.651723    0.669758    0.077459    10.60000   10.06000 
AFIX  23 
H49A  2    0.646967    0.647208    0.133542    10.60000   -1.20000 
H49B  2    0.618521    0.735721    0.065053    10.60000   -1.20000 
AFIX   0 
C50   1    0.515143    0.583104    0.108456    10.60000   10.06000 
AFIX  23 
H50A  2    0.464837    0.637792    0.106460    10.60000   -1.20000 
H50B  2    0.540552    0.565433    0.159337    10.60000   -1.20000 
AFIX   0 
C51   1    0.470127    0.500638    0.098194    10.60000   10.06000 
AFIX  23 
H51A  2    0.461217    0.508770    0.043898    10.60000   -1.20000 
H51B  2    0.511206    0.439925    0.116977    10.60000   -1.20000 
AFIX   0 
C52   1    0.344402    0.408521    0.171287    10.60000   10.06000 
AFIX  23 
H52A  2    0.272848    0.419909    0.170614    10.60000   -1.20000 
H52B  2    0.358462    0.389691    0.225396    10.60000   -1.20000 
AFIX   0 
C53   1    0.371731    0.322085    0.143533    10.60000   10.06000 
AFIX  23 
H53A  2    0.340577    0.267566    0.179238    10.60000   -1.20000 
H53B  2    0.344051    0.332845    0.093988    10.60000   -1.20000 
AFIX   0 
C54   1    0.521989    0.207577    0.132272    10.60000   10.06000 
AFIX  23 
H54A  2    0.508323    0.192972    0.084802    10.60000   -1.20000 
H54B  2    0.494298    0.157512    0.174833    10.60000   -1.20000 
AFIX   0 
C55   1    0.627650    0.195802    0.136197    10.60000   10.06000 
AFIX  23 
H55A  2    0.640730    0.159227    0.188662    10.60000   -1.20000 
H55B  2    0.654535    0.154206    0.102664    10.60000   -1.20000 
AFIX   0 
C56   1    0.695745    0.315191    0.038511    10.60000   10.06000 
AFIX  23 
H56A  2    0.632344    0.327225    0.015874    10.60000   -1.20000 
H56B  2    0.737901    0.269101    0.015363    10.60000   -1.20000 
AFIX   0 
C57   1    0.742200    0.407802    0.024110    10.60000   10.06000 
AFIX  23 
H57A  2    0.754026    0.435732   -0.031182    10.60000   -1.20000 
H57B  2    0.698501    0.454732    0.045294    10.60000   -1.20000 
AFIX   0 
PART   2 10.4 
rem SAME O7 > C57 
O7B   3    0.822183    0.370026    0.052517    10.40000   10.06000 
O8B   3    0.794607    0.602519   -0.005044    10.40000   10.06000 
O9B   3    0.605515    0.602005    0.100976    10.40000   10.06000 
O10B  3    0.391379    0.475829    0.118558    10.40000   10.06000 
O11B  3    0.477317    0.300829    0.198522    10.40000   10.06000 
O12B  3    0.660690    0.277676    0.129329    10.40000   10.06000 
C46B  1    0.883065    0.446558    0.024152    10.40000   10.06000 
AFIX  23 
H46C  2    0.886264    0.464411   -0.031998    10.40000   -1.20000 
H46D  2    0.949589    0.423633    0.039751    10.40000   -1.20000 
AFIX   0 
C47B  1    0.848887    0.534087    0.051431    10.40000   10.06000 
AFIX  23 
H47C  2    0.807412    0.515726    0.099315    10.40000   -1.20000 
H47D  2    0.905410    0.563476    0.061622    10.40000   -1.20000 
AFIX   0 
C48B  1    0.740259    0.686148    0.012503    10.40000   10.06000 
AFIX  23 
H48C  2    0.742301    0.738609   -0.034963    10.40000   -1.20000 
H48D  2    0.777587    0.705313    0.048429    10.40000   -1.20000 
AFIX   0 
C49B  1    0.637202    0.686846    0.044378    10.40000   10.06000 
AFIX  23 
H49C  2    0.623709    0.742285    0.067082    10.40000   -1.20000 
H49D  2    0.595644    0.699584    0.001395    10.40000   -1.20000 
AFIX   0 
C50B  1    0.510392    0.591435    0.081128    10.40000   10.06000 
AFIX  23 
H50C  2    0.513312    0.582898    0.029142    10.40000   -1.20000 
H50D  2    0.465024    0.648466    0.084109    10.40000   -1.20000 
AFIX   0 
C51B  1    0.479105    0.502633    0.138976    10.40000   10.06000 
AFIX  23 
H51C  2    0.530863    0.449128    0.141421    10.40000   -1.20000 
H51D  2    0.468135    0.515478    0.189687    10.40000   -1.20000 
AFIX   0 
C52B  1    0.334284    0.396752    0.142505    10.40000   10.06000 
AFIX  23 
H52C  2    0.330226    0.368844    0.099285    10.40000   -1.20000 
H52D  2    0.267606    0.419673    0.158375    10.40000   -1.20000 
AFIX   0 
C53B  1    0.374913    0.320091    0.206980    10.40000   10.06000 
AFIX  23 
H53C  2    0.357452    0.340028    0.254583    10.40000   -1.20000 
H53D  2    0.344316    0.259925    0.211769    10.40000   -1.20000 
AFIX   0 
C54B  1    0.502530    0.220965    0.172937    10.40000   10.06000 
AFIX  23 
H54C  2    0.467083    0.228167    0.127299    10.40000   -1.20000 
H54D  2    0.478476    0.165226    0.212180    10.40000   -1.20000 
AFIX   0 
C55B  1    0.606036    0.196353    0.153339    10.40000   10.06000 
AFIX  23 
H55C  2    0.634378    0.151070    0.198197    10.40000   -1.20000 
H55D  2    0.611368    0.162898    0.112349    10.40000   -1.20000 
AFIX   0 
C56B  1    0.677165    0.299561    0.049300    10.40000   10.06000 
AFIX  23 
H56C  2    0.614607    0.309656    0.025613    10.40000   -1.20000 
H56D  2    0.717224    0.245762    0.034054    10.40000   -1.20000 
AFIX   0 
C57B  1    0.729571    0.390533    0.023868    10.40000   10.06000 
AFIX  23 
H57C  2    0.736126    0.412165   -0.032242    10.40000   -1.20000 
H57D  2    0.692300    0.442586    0.043321    10.40000   -1.20000 
PART   0 
  
AFIX   0 
HKLF 4 
  
REM  jcw35 in P-1 
REM R1 =  0.0479 for   10989 Fo > 4sig(Fo)  and  0.0608 for all   12873 data 
REM    598 parameters refined using     36 restraints 
  
END 
  
WGHT      0.0629     10.9850 
  
REM Highest difference peak  2.464,  deepest hole -2.311,  1-sigma level  0.130 
Q1    1   0.8195  0.0792  0.3432  11.00000  0.05    2.46 
Q2    1   0.7385  0.3213  0.0880  11.00000  0.05    1.88 
Q3    1   0.2955  0.7336  0.3129  11.00000  0.05    1.27 
Q4    1   0.3223  0.8188  0.3238  11.00000  0.05    1.23 
Q5    1   0.8508  0.0226  0.1594  11.00000  0.05    1.19 
Q6    1   0.4850  0.2680  0.1837  11.00000  0.05    1.13 
Q7    1   0.2177  0.7520  0.3131  11.00000  0.05    1.10 
Q8    1   1.0145  0.1436  0.0940  11.00000  0.05    0.95 
Q9    1   0.2885  0.7798  0.3567  11.00000  0.05    0.90 
Q10   1   0.8262  0.4598  0.0538  11.00000  0.05    0.88 
;
_shelx_res_checksum              28079

_shelx_hkl_file                  
; 
  -1   0   0    0.16    0.09 
  -1   0   0    0.49    0.16 
   1   0   0    0.44    0.14 
   1   0   0    0.21    0.13 
  -2   0   0  371.77    6.01 
  -2   0   0  366.21    5.75 
   2   0   0  367.76    5.74 
   2   0   0  371.13    5.96 
   2   0   0  370.76    5.96 
  -3   0   0  343.71    5.78 
  -3   0   0  346.54    5.41 
   3   0   0  334.60    5.71 
   3   0   0  332.90    5.71 
  -4   0   0  117.80    2.60 
  -4   0   0  113.05    2.13 
   4   0   0  115.25    2.50 
   4   0   0  112.07    2.47 
  -5   0   0   42.00    1.15 
  -5   0   0   44.75    1.57 
   5   0   0   44.54    1.52 
   5   0   0   40.71    1.44 
  -6   0   0   30.26    1.03 
  -6   0   0   29.85    1.46 
   6   0   0   26.71    1.33 
   6   0   0   31.13    1.39 
  -7   0   0   78.86    1.85 
  -7   0   0   76.65    2.50 
   7   0   0   77.60    2.39 
   7   0   0   75.61    2.34 
  -8   0   0    0.93    0.48 
  -8   0   0    0.49    0.73 
   8   0   0    1.15    0.72 
   8   0   0    2.20    0.77 
  -9   0   0   81.15    2.97 
  -9   0   0   84.44    2.13 
   9   0   0   90.27    2.93 
   9   0   0   88.19    2.83 
 -10   0   0   22.41    2.00 
  10   0   0   20.52    1.76 
  10   0   0   25.86    1.89 
 -11   0   0    9.93    1.72 
  11   0   0    9.07    1.51 
  11   0   0   10.27    1.45 
 -12   0   0    6.16    1.59 
  12   0   0   10.10    1.61 
  12   0   0   12.35    1.80 
 -13   0   0   57.24    3.46 
  13   0   0   62.92    3.40 
  13   0   0   57.13    3.01 
 -14   0   0    5.46    1.91 
  14   0   0    3.85    1.68 
  14   0   0    7.20    1.62 
 -15   0   0   15.50    2.80 
  15   0   0   17.44    2.46 
  15   0   0   13.24    2.08 
 -16   0   0    6.86    2.56 
  16   0   0    6.67    2.12 
 -17   0   0    7.64    2.87 
  17   0   0    8.47    2.46 
  17  -1   0    1.99    2.10 
 -17   1   0    2.68    2.71 
  16  -1   0    7.20    2.08 
  16  -1   0    8.72    2.15 
 -16   1   0   13.22    2.81 
  15  -1   0    4.28    1.80 
  15  -1   0    1.93    1.58 
 -15   1   0    0.76    1.96 
  14  -1   0   24.62    2.65 
  14  -1   0   26.00    2.83 
 -14   1   0   21.61    2.71 
  13  -1   0    2.66    1.53 
  13  -1   0    2.12    1.44 
 -13   1   0    2.03    1.52 
  12  -1   0   51.41    2.83 
  12  -1   0   49.12    2.79 
 -12   1   0   50.30    3.02 
  11  -1   0   12.33    1.61 
  11  -1   0   14.06    1.73 
 -11   1   0   14.53    1.85 
  10  -1   0   50.76    2.51 
  10  -1   0   51.59    2.43 
 -10   1   0   54.44    2.63 
   9  -1   0   82.46    2.78 
   9  -1   0   78.78    2.84 
  -9   1   0   82.58    2.94 
   8  -1   0   92.74    2.88 
   8  -1   0   84.08    2.69 
  -8   1   0   83.61    2.83 
   7  -1   0   60.75    2.18 
   7  -1   0   55.29    2.01 
  -7   1   0   54.42    2.12 
   6  -1   0   31.15    1.50 
   6  -1   0   32.39    1.42 
  -6   1   0   31.13    1.53 
   5  -1   0  126.24    2.98 
  -5   1   0  127.29    2.82 
  -5   1   0  123.72    2.95 
   4  -1   0   23.15    1.11 
  -4   1   0   23.04    1.02 
  -4   1   0   25.23    1.13 
   3  -1   0  206.86    3.90 
  -3   1   0  208.74    3.72 
   2  -1   0  206.43    3.68 
  -2   1   0  206.76    3.51 
   1  -1   0  663.05   10.52 
   1  -1   0  679.29   10.28 
  -1   1   0  690.38   10.37 
  -1   1   0  670.82   10.28 
  -1   1   0  671.22   10.44 
   0  -1   0    5.97    0.26 
   0  -1   0    5.41    0.28 
   0   1   0    5.82    0.27 
   0   1   0    5.95    0.25 
  -1  -1   0  924.32   14.27 
  -1  -1   0  927.65   14.29 
   1   1   0  936.63   14.29 
  -2  -1   0   13.06    0.63 
  -2  -1   0   12.56    0.59 
   2   1   0   11.91    0.61 
   2   1   0   13.49    0.43 
  -3  -1   0  298.18    4.98 
  -3  -1   0  290.17    5.13 
   3   1   0  299.72    4.90 
   3   1   0  297.22    5.14 
  -4  -1   0  110.76    2.28 
  -4  -1   0  107.85    2.49 
   4   1   0  113.51    2.30 
   4   1   0  111.92    2.50 
  -5  -1   0   20.61    1.14 
  -5  -1   0   22.37    0.98 
   5   1   0   23.48    1.01 
   5   1   0   20.93    1.13 
  -6  -1   0   90.56    2.52 
  -6  -1   0   88.62    2.11 
   6   1   0   88.47    2.47 
   6   1   0   87.69    2.24 
  -7  -1   0   10.83    1.23 
  -7  -1   0   14.09    0.96 
   7   1   0   10.72    1.15 
   7   1   0   11.16    1.02 
  -8  -1   0  118.75    2.70 
  -8  -1   0  108.66    3.27 
   8   1   0  112.87    2.97 
   8   1   0  113.22    3.22 
  -9  -1   0   23.95    1.29 
  -9  -1   0   25.35    1.86 
   9   1   0   21.53    1.69 
   9   1   0   24.18    1.55 
 -10  -1   0   61.58    2.78 
 -10  -1   0   62.79    2.03 
  10   1   0   59.37    2.62 
  10   1   0   62.54    2.43 
 -11  -1   0    1.10    0.75 
 -11  -1   0   -1.83    1.01 
  11   1   0    0.43    0.86 
  11   1   0    2.30    1.08 
 -12  -1   0   88.47    3.77 
  12   1   0   91.29    3.31 
  12   1   0   94.45    3.67 
 -13  -1   0    1.55    1.61 
  13   1   0    0.01    1.08 
  13   1   0    1.52    1.36 
 -14  -1   0   28.41    3.00 
  14   1   0   31.03    2.92 
  14   1   0   25.07    2.44 
 -15  -1   0    2.98    2.11 
  15   1   0    1.26    1.56 
 -16  -1   0    5.82    2.59 
  16   1   0    7.08    2.23 
 -17  -1   0   16.39    3.22 
  17   1   0   14.28    2.71 
  16  -2   0   -4.31    1.56 
  16  -2   0   -1.16    1.64 
 -16   2   0   -2.13    2.18 
  15  -2   0   17.28    2.47 
  15  -2   0   19.35    2.48 
 -15   2   0   20.48    3.02 
  14  -2   0    1.57    1.55 
  14  -2   0    4.25    1.65 
 -14   2   0    2.26    1.85 
  13  -2   0   75.56    3.56 
  13  -2   0   75.02    3.62 
 -13   2   0   70.13    3.72 
  12  -2   0    7.34    1.49 
  12  -2   0    8.82    1.71 
 -12   2   0    5.87    1.66 
  11  -2   0   41.80    2.43 
  11  -2   0   49.14    2.77 
 -11   2   0   40.77    2.60 
  10  -2   0   72.67    3.04 
  10  -2   0   70.22    2.78 
 -10   2   0   67.49    2.97 
   9  -2   0   82.63    2.82 
   9  -2   0   84.28    3.05 
  -9   2   0   81.38    2.99 
   8  -2   0   81.56    2.62 
   8  -2   0   83.48    2.87 
  -8   2   0   81.56    2.82 
   7  -2   0   12.10    1.36 
  -7   2   0   12.58    1.32 
  -7   2   0   13.17    1.22 
   6  -2   0  305.81    6.02 
  -6   2   0  298.26    5.90 
  -6   2   0  291.56    5.63 
   5  -2   0    9.34    1.04 
  -5   2   0    8.65    0.87 
  -5   2   0    8.37    0.97 
  -4   2   0  136.61    2.83 
  -4   2   0  139.17    3.03 
   3  -2   0    0.86    0.47 
  -3   2   0    1.32    0.45 
  -3   2   0    1.42    0.41 
   2  -2   0   21.45    0.64 
   2  -2   0   20.80    0.95 
  -2   2   0   22.29    0.79 
  -2   2   0   20.64    0.88 
   1  -2   0  240.21    4.30 
   1  -2   0  255.37    4.13 
  -1   2   0  253.06    4.12 
  -1   2   0  250.06    4.24 
   0  -2   0  375.22    6.20 
   0  -2   0  375.74    6.12 
   0   2   0  389.44    6.17 
   0   2   0  392.43    6.12 
  -1  -2   0   28.60    0.93 
  -1  -2   0   28.57    0.91 
   1   2   0   26.93    0.87 
  -2  -2   0    6.72    0.68 
  -2  -2   0    6.59    0.64 
   2   2   0    7.74    0.64 
  -3  -2   0  401.70    6.89 
  -3  -2   0  401.33    6.82 
   3   2   0  412.20    6.92 
  -4  -2   0  183.99    3.59 
  -4  -2   0  186.41    3.75 
   4   2   0  181.27    3.71 
   4   2   0  190.02    3.26 
  -5  -2   0    9.73    0.98 
  -5  -2   0    9.42    0.86 
   5   2   0    9.33    0.96 
   5   2   0    9.65    0.65 
  -6  -2   0   19.22    1.29 
  -6  -2   0   19.69    1.13 
   6   2   0   17.37    0.92 
   6   2   0   16.65    1.19 
  -7  -2   0  144.88    3.18 
  -7  -2   0  135.49    3.56 
   7   2   0  136.76    3.51 
   7   2   0  137.78    3.05 
  -8  -2   0    0.95    0.77 
  -8  -2   0    0.67    0.61 
   8   2   0    0.16    0.67 
   8   2   0    0.86    0.54 
  -9  -2   0  118.41    3.61 
  -9  -2   0  113.62    2.94 
   9   2   0  113.72    3.04 
   9   2   0  113.99    3.47 
 -10  -2   0   -0.68    0.96 
 -10  -2   0   -0.26    0.69 
  10   2   0   -1.07    0.87 
  10   2   0    0.29    0.66 
 -11  -2   0   20.46    1.63 
 -11  -2   0   21.42    2.27 
  11   2   0   22.27    2.15 
  11   2   0   24.16    1.72 
 -12  -2   0    6.23    1.62 
  12   2   0    5.19    1.19 
  12   2   0    8.00    1.60 
 -13  -2   0   67.73    3.66 
  13   2   0   58.70    3.35 
  13   2   0   60.25    2.78 
 -14  -2   0    9.54    2.30 
  14   2   0   14.81    2.27 
 -15  -2   0    8.00    2.39 
  15   2   0    9.57    2.23 
 -16  -2   0   23.73    3.42 
  16   2   0   28.21    3.22 
 -17  -2   0    4.91    2.85 
  17   2   0    4.30    2.35 
  16  -3   0   18.49    2.61 
  16  -3   0   17.25    2.73 
 -16   3   0   21.03    3.30 
  15  -3   0   17.09    2.50 
  15  -3   0   13.92    2.43 
 -15   3   0   15.51    2.78 
  14  -3   0   30.03    3.17 
  14  -3   0   34.16    2.95 
 -14   3   0   29.09    3.06 
  13  -3   0   11.19    1.85 
  13  -3   0   11.50    2.08 
 -13   3   0   12.13    2.20 
  12  -3   0   20.46    2.20 
  12  -3   0   20.64    2.37 
 -12   3   0   18.53    2.27 
  11  -3   0   25.62    2.45 
  11  -3   0   27.96    2.19 
 -11   3   0   24.72    2.32 
  10  -3   0   21.62    2.16 
  10  -3   0   22.57    1.86 
 -10   3   0   20.28    2.04 
   9  -3   0  121.51    3.93 
   9  -3   0  134.24    3.58 
  -9   3   0  118.98    3.76 
   8  -3   0    1.12    0.91 
  -8   3   0   -0.23    0.76 
  -8   3   0   -0.64    0.65 
   7  -3   0   63.83    2.45 
  -7   3   0   55.78    2.26 
  -7   3   0   59.12    2.08 
   6  -3   0   22.18    1.55 
  -6   3   0   21.74    1.47 
  -6   3   0   22.11    1.27 
   5  -3   0  149.39    3.66 
  -5   3   0  151.74    3.24 
  -5   3   0  146.51    3.45 
   4  -3   0    2.82    0.73 
   4  -3   0    4.04    0.39 
  -4   3   0    3.49    0.67 
  -4   3   0    3.62    0.56 
   3  -3   0  113.00    2.80 
   3  -3   0  116.42    2.19 
  -3   3   0  118.93    2.44 
  -3   3   0  119.56    2.65 
   2  -3   0   10.69    0.62 
   2  -3   0    8.73    0.84 
  -2   3   0    8.82    0.78 
  -2   3   0    9.83    0.67 
   1  -3   0   54.20    1.54 
   1  -3   0   59.70    1.44 
  -1   3   0   56.81    1.49 
  -1   3   0   58.68    1.37 
   0  -3   0   28.27    1.04 
   0  -3   0   27.38    0.96 
   0   3   0   27.82    0.94 
   0   3   0   29.12    0.99 
  -1  -3   0  111.08    2.43 
  -1  -3   0  111.61    2.04 
   1   3   0  111.77    2.34 
   1   3   0  109.81    2.38 
  -2  -3   0  390.74    6.83 
  -2  -3   0  395.21    6.79 
   2   3   0  393.87    6.75 
  -3  -3   0  131.12    2.89 
  -3  -3   0  133.08    2.99 
   3   3   0  133.31    2.92 
  -4  -3   0  131.55    2.99 
  -4  -3   0  134.02    3.08 
   4   3   0  135.61    3.08 
  -5  -3   0    3.23    0.70 
  -5  -3   0    3.69    0.72 
   5   3   0    4.98    0.81 
  -6  -3   0  172.46    4.05 
  -6  -3   0  177.74    3.83 
   6   3   0  176.06    4.03 
   6   3   0  177.43    3.31 
  -7  -3   0   46.01    2.03 
  -7  -3   0   48.37    1.85 
   7   3   0   46.62    1.46 
   7   3   0   46.49    2.05 
  -8  -3   0  141.12    3.42 
  -8  -3   0  137.35    3.82 
   8   3   0  134.25    3.74 
   8   3   0  139.87    3.10 
  -9  -3   0    1.61    0.79 
  -9  -3   0    1.41    0.91 
   9   3   0    1.39    0.61 
   9   3   0    2.83    0.95 
 -10  -3   0    7.83    1.15 
 -10  -3   0    9.60    1.47 
  10   3   0    9.03    1.43 
  10   3   0   10.12    1.19 
 -11  -3   0   31.83    1.99 
 -11  -3   0   29.99    2.46 
  11   3   0   33.21    1.83 
  11   3   0   29.60    2.38 
 -12  -3   0   19.26    2.23 
 -12  -3   0   17.51    1.79 
  12   3   0   17.31    2.12 
  12   3   0   20.18    1.90 
 -13  -3   0   13.01    2.25 
  13   3   0   13.73    2.06 
 -14  -3   0    7.30    2.19 
  14   3   0    5.81    1.81 
 -15  -3   0   16.38    2.86 
  15   3   0   18.82    2.70 
 -16  -3   0   10.49    2.81 
  16   3   0   11.41    2.69 
 -17  -3   0   28.36    4.02 
  17   3   0   23.43    3.21 
  16  -4   0   11.79    2.55 
  16  -4   0   13.40    2.42 
 -16   4   0   19.81    3.39 
  15  -4   0    5.77    2.22 
  15  -4   0    5.10    1.87 
 -15   4   0    8.24    2.51 
  14  -4   0   27.67    3.28 
  14  -4   0   32.06    2.95 
 -14   4   0   28.78    3.10 
  13  -4   0    4.00    1.43 
  13  -4   0    3.52    1.72 
 -13   4   0    2.21    1.69 
  12  -4   0   37.51    3.04 
  12  -4   0   37.42    2.66 
 -12   4   0   37.16    2.99 
  11  -4   0   -0.01    1.06 
  11  -4   0    1.53    1.30 
 -11   4   0    1.24    1.24 
  10  -4   0   64.45    3.15 
 -10   4   0   59.97    2.94 
   9  -4   0    2.48    1.15 
  -9   4   0    1.04    1.01 
  -9   4   0    1.30    0.95 
   8  -4   0    8.27    1.37 
  -8   4   0   11.72    1.36 
  -8   4   0    9.70    1.21 
   7  -4   0    0.65    0.83 
  -7   4   0    1.39    0.70 
  -7   4   0   -0.01    0.71 
   6  -4   0   49.14    2.22 
  -6   4   0   51.78    2.10 
  -6   4   0   53.84    1.86 
   5  -4   0    2.35    0.80 
  -5   4   0    0.90    0.63 
  -5   4   0    1.40    0.53 
   4  -4   0  207.24    3.68 
   4  -4   0  210.51    4.59 
  -4   4   0  207.55    4.03 
  -4   4   0  207.61    4.34 
   3  -4   0   73.85    2.23 
   3  -4   0   70.46    1.68 
  -3   4   0   73.68    2.06 
  -3   4   0   72.52    1.83 
   2  -4   0   71.36    1.74 
   2  -4   0   73.16    2.09 
  -2   4   0   71.43    1.93 
  -2   4   0   72.33    1.75 
   1  -4   0   64.22    1.68 
   1  -4   0   61.83    1.76 
  -1   4   0   63.48    1.58 
  -1   4   0   60.96    1.70 
   0  -4   0   52.95    1.60 
   0  -4   0   49.92    1.45 
   0   4   0   50.00    1.43 
   0   4   0   51.15    1.50 
  -1  -4   0  160.44    2.97 
  -1  -4   0  160.26    3.38 
   1   4   0  163.06    3.32 
   1   4   0  165.34    3.28 
  -2  -4   0    2.64    0.61 
  -2  -4   0    3.32    0.66 
   2   4   0    2.83    0.60 
  -3  -4   0  227.22    4.58 
  -3  -4   0  229.04    4.67 
   3   4   0  225.24    4.53 
  -4  -4   0   -1.32    0.46 
  -4  -4   0   -0.42    0.51 
   4   4   0    0.58    0.55 
  -5  -4   0  128.78    3.33 
  -5  -4   0  133.95    3.24 
   5   4   0  132.95    3.29 
  -6  -4   0   48.05    2.03 
  -6  -4   0   45.85    1.88 
   6   4   0   45.41    1.94 
  -7  -4   0  169.67    4.07 
  -7  -4   0  180.83    4.37 
   7   4   0  177.70    4.33 
  -8  -4   0    6.22    1.12 
  -8  -4   0    7.28    1.05 
   8   4   0    8.08    0.78 
   8   4   0    6.86    1.20 
  -9  -4   0   83.68    3.14 
  -9  -4   0   87.26    2.84 
   9   4   0   84.41    2.24 
   9   4   0   83.52    3.14 
 -10  -4   0   41.25    2.22 
 -10  -4   0   48.80    2.65 
  10   4   0   43.62    1.75 
  10   4   0   45.45    2.53 
 -11  -4   0    9.76    1.47 
 -11  -4   0    6.84    1.58 
  11   4   0    8.13    1.59 
 -12  -4   0   24.35    2.12 
 -12  -4   0   29.42    2.72 
  12   4   0   28.60    2.62 
 -13  -4   0    4.73    1.89 
  13   4   0    5.26    1.67 
 -14  -4   0   12.13    2.35 
  14   4   0   12.84    2.22 
 -15  -4   0    4.23    2.25 
  15   4   0    2.46    1.89 
 -16  -4   0   24.19    3.52 
  16   4   0   20.48    2.96 
 -17  -4   0    2.96    2.67 
  17   4   0    3.82    2.24 
  16  -5   0    3.90    2.33 
  16  -5   0    1.34    1.95 
 -16   5   0    6.30    2.85 
  15  -5   0   33.19    3.31 
  15  -5   0   31.40    3.84 
 -15   5   0   36.97    3.76 
  14  -5   0    4.40    1.66 
  14  -5   0    3.99    2.06 
 -14   5   0    5.77    2.31 
  13  -5   0   39.97    2.93 
  13  -5   0   44.82    3.51 
 -13   5   0   38.35    3.45 
  12  -5   0    0.14    1.21 
  12  -5   0    1.43    1.59 
 -12   5   0   -0.61    1.42 
  11  -5   0   37.07    2.38 
  11  -5   0   34.27    2.88 
 -11   5   0   34.08    2.74 
  10  -5   0    1.53    1.29 
 -10   5   0    4.36    1.25 
 -10   5   0    4.40    1.36 
   9  -5   0   69.75    3.22 
  -9   5   0   64.20    2.91 
  -9   5   0   71.59    2.68 
   8  -5   0    3.16    1.17 
  -8   5   0    2.38    1.04 
  -8   5   0    2.62    0.88 
   7  -5   0   41.73    2.31 
  -7   5   0   38.63    1.78 
  -7   5   0   37.98    2.09 
   6  -5   0   44.11    2.21 
  -6   5   0   43.64    2.05 
  -6   5   0   46.43    1.80 
   5  -5   0   31.19    1.84 
   5  -5   0   32.77    1.11 
  -5   5   0   28.37    1.61 
  -5   5   0   32.82    1.43 
   4  -5   0   52.40    1.50 
   4  -5   0   56.62    2.18 
  -4   5   0   53.23    1.71 
  -4   5   0   54.94    1.98 
   3  -5   0   82.70    2.56 
   3  -5   0   85.77    2.08 
  -3   5   0   87.77    2.15 
  -3   5   0   86.28    2.41 
   2  -5   0  186.82    3.75 
   2  -5   0  195.22    4.15 
  -2   5   0  194.71    3.72 
  -2   5   0  191.26    3.97 
   1  -5   0    3.20    0.59 
   1  -5   0    4.08    0.71 
  -1   5   0    4.72    0.68 
  -1   5   0    4.04    0.56 
   0  -5   0  220.23    4.45 
   0  -5   0  220.84    4.26 
   0   5   0  224.88    4.37 
   0   5   0  231.63    4.28 
  -1  -5   0   33.73    1.46 
  -1  -5   0   34.89    1.17 
   1   5   0   31.72    1.33 
   1   5   0   36.61    1.45 
  -2  -5   0   53.67    1.91 
  -2  -5   0   57.52    1.34 
   2   5   0   55.69    1.84 
   2   5   0   55.08    1.91 
  -3  -5   0   13.47    1.24 
  -3  -5   0   15.61    1.26 
   3   5   0   14.15    1.18 
  -4  -5   0   92.16    2.81 
  -4  -5   0   91.99    2.71 
   4   5   0   97.06    2.73 
  -5  -5   0    1.34    0.75 
  -5  -5   0    0.05    0.69 
   5   5   0   -0.29    0.62 
  -6  -5   0   86.35    2.76 
  -6  -5   0   87.47    2.88 
   6   5   0   84.04    2.76 
  -7  -5   0   24.35    1.84 
  -7  -5   0   20.03    1.63 
   7   5   0   24.37    1.72 
  -8  -5   0   85.36    2.87 
  -8  -5   0   79.53    3.04 
   8   5   0   77.92    2.94 
  -9  -5   0   12.38    1.47 
  -9  -5   0   16.05    1.80 
   9   5   0   13.23    1.64 
 -10  -5   0   37.20    2.61 
 -10  -5   0   32.75    2.20 
  10   5   0   29.51    2.26 
 -11  -5   0   38.43    2.93 
 -11  -5   0   39.98    2.44 
  11   5   0   35.83    2.61 
 -12  -5   0   17.05    1.91 
 -12  -5   0   19.15    2.47 
  12   5   0   19.07    2.29 
 -13  -5   0   29.65    2.52 
 -13  -5   0   26.97    3.12 
  13   5   0   23.69    2.64 
 -14  -5   0    1.13    2.01 
  14   5   0   -0.63    1.58 
 -15  -5   0   15.59    2.98 
  15   5   0    9.20    2.28 
 -16  -5   0   -2.37    2.35 
  16   5   0    1.42    2.02 
  15  -6   0    1.17    1.75 
  15  -6   0    0.18    2.05 
 -15   6   0   -2.88    2.00 
  14  -6   0   11.57    2.55 
  14  -6   0    7.89    1.87 
 -14   6   0    3.01    2.22 
  13  -6   0    1.92    1.53 
  13  -6   0    5.42    2.05 
 -13   6   0    3.73    2.01 
  12  -6   0   48.68    2.91 
  12  -6   0   46.55    3.56 
 -12   6   0   46.82    3.40 
  11  -6   0    3.74    1.71 
 -11   6   0    2.25    1.52 
 -11   6   0    1.31    1.18 
  10  -6   0   69.63    3.63 
 -10   6   0   70.71    3.33 
 -10   6   0   67.52    2.92 
   9  -6   0   10.81    1.89 
  -9   6   0   10.17    1.58 
  -9   6   0   11.35    1.41 
   8  -6   0   53.15    2.96 
  -8   6   0   57.64    2.81 
  -8   6   0   56.28    2.34 
   7  -6   0   31.26    1.19 
   7  -6   0   26.77    2.16 
  -7   6   0   30.67    1.68 
  -7   6   0   33.82    2.08 
   6  -6   0   58.30    1.67 
   6  -6   0   62.82    2.72 
  -6   6   0   61.92    2.51 
  -6   6   0   59.33    2.08 
   5  -6   0   74.46    2.85 
   5  -6   0   78.37    1.98 
  -5   6   0   78.69    2.30 
  -5   6   0   74.94    2.61 
   4  -6   0   41.10    2.04 
   4  -6   0   38.49    1.43 
  -4   6   0   39.65    1.84 
  -4   6   0   38.92    1.55 
   3  -6   0  382.27    7.46 
   3  -6   0  391.08    6.86 
  -3   6   0  387.60    6.88 
  -3   6   0  383.83    7.21 
   2  -6   0    7.75    1.02 
   2  -6   0    6.35    0.81 
  -2   6   0    6.51    0.76 
  -2   6   0    4.17    0.77 
   1  -6   0  209.59    4.42 
   1  -6   0  215.39    4.50 
  -1   6   0  220.84    4.27 
  -1   6   0  222.12    4.49 
   0  -6   0   23.24    1.23 
   0  -6   0   21.55    1.35 
   0   6   0   21.99    1.19 
   0   6   0   23.81    1.30 
  -1  -6   0  189.11    3.68 
  -1  -6   0  184.35    4.15 
   1   6   0  190.77    3.96 
   1   6   0  179.27    3.98 
  -2  -6   0    1.45    0.69 
  -2  -6   0    1.89    0.50 
   2   6   0    1.95    0.70 
   2   6   0    1.24    0.69 
  -3  -6   0  100.12    2.91 
  -3  -6   0   97.97    2.84 
   3   6   0   99.07    2.84 
  -4  -6   0   17.50    1.48 
  -4  -6   0   22.21    1.64 
   4   6   0   20.06    1.50 
  -5  -6   0   10.32    1.34 
  -5  -6   0   10.77    1.30 
   5   6   0   10.72    1.29 
  -6  -6   0   32.16    2.02 
  -6  -6   0   28.53    1.85 
   6   6   0   30.88    1.88 
  -7  -6   0   41.17    2.17 
  -7  -6   0   41.16    2.35 
   7   6   0   43.25    2.19 
  -8  -6   0   31.20    2.24 
  -8  -6   0   32.83    2.10 
   8   6   0   33.47    2.11 
  -9  -6   0   27.27    2.29 
  -9  -6   0   24.47    2.08 
   9   6   0   21.87    2.02 
 -10  -6   0   65.64    3.32 
 -10  -6   0   70.18    3.00 
  10   6   0   64.52    3.13 
 -11  -6   0   10.86    1.69 
 -11  -6   0    5.88    1.68 
  11   6   0    8.22    1.68 
 -12  -6   0    8.24    1.64 
 -12  -6   0   12.06    2.14 
  12   6   0   10.75    1.92 
 -13  -6   0   -1.25    1.31 
 -13  -6   0    1.37    1.99 
  13   6   0    3.82    1.72 
 -14  -6   0   25.57    3.28 
  14   6   0   23.17    2.83 
 -15  -6   0    2.07    2.46 
  15   6   0    1.69    2.05 
 -16  -6   0   28.72    3.86 
  16   6   0   17.22    3.07 
  15  -7   0   19.35    3.34 
  15  -7   0   20.79    2.62 
 -15   7   0   26.07    3.61 
  14  -7   0    3.18    2.23 
  14  -7   0    0.80    1.57 
 -14   7   0    3.19    2.34 
  13  -7   0   37.23    3.02 
  13  -7   0   45.98    3.89 
 -13   7   0   36.24    3.67 
  12  -7   0    2.75    1.81 
 -12   7   0    3.76    1.89 
  11  -7   0   39.19    3.34 
 -11   7   0   33.56    2.44 
 -11   7   0   31.66    2.96 
  10  -7   0    7.36    1.89 
 -10   7   0    2.58    1.24 
 -10   7   0    4.37    1.56 
   9  -7   0   66.37    3.55 
  -9   7   0   73.68    3.36 
  -9   7   0   64.63    2.76 
   8  -7   0   34.89    2.67 
  -8   7   0   36.39    2.02 
  -8   7   0   35.68    2.46 
   7  -7   0   24.86    2.26 
   7  -7   0   26.12    1.27 
  -7   7   0   25.05    1.73 
  -7   7   0   27.77    2.12 
   6  -7   0   45.97    1.59 
   6  -7   0   43.64    2.51 
  -6   7   0   46.66    2.33 
  -6   7   0   45.25    1.92 
   5  -7   0    0.40    0.88 
   5  -7   0    0.35    0.54 
  -5   7   0    0.24    0.62 
  -5   7   0    0.66    0.77 
   4  -7   0   53.63    1.82 
   4  -7   0   53.18    2.42 
  -4   7   0   54.56    2.23 
  -4   7   0   49.03    1.83 
   3  -7   0   33.99    1.57 
   3  -7   0   40.35    2.04 
  -3   7   0   35.95    1.80 
  -3   7   0   38.89    1.59 
   2  -7   0  131.08    3.21 
   2  -7   0  125.90    3.45 
  -2   7   0  132.84    3.07 
  -2   7   0  128.86    3.33 
   1  -7   0    9.94    1.19 
   1  -7   0    9.43    1.09 
  -1   7   0   10.60    1.21 
  -1   7   0   13.05    1.08 
   0  -7   0  175.71    3.87 
   0  -7   0  174.56    4.12 
   0   7   0  179.68    3.90 
   0   7   0  178.65    4.03 
  -1  -7   0    0.36    0.58 
  -1  -7   0    0.47    0.74 
   1   7   0    1.43    0.67 
   1   7   0   -1.17    0.57 
  -2  -7   0   64.47    2.45 
  -2  -7   0   69.89    1.83 
   2   7   0   67.29    2.39 
   2   7   0   72.14    2.38 
  -3  -7   0   22.40    1.65 
   3   7   0   22.75    1.67 
   3   7   0   24.19    1.59 
  -4  -7   0   50.29    2.29 
  -4  -7   0   51.00    2.34 
   4   7   0   51.77    2.25 
  -5  -7   0   54.32    2.48 
  -5  -7   0   48.41    2.32 
   5   7   0   50.27    2.31 
  -6  -7   0   27.83    1.96 
  -6  -7   0   27.81    2.09 
   6   7   0   26.70    1.92 
  -7  -7   0   95.38    3.32 
  -7  -7   0   96.69    3.51 
   7   7   0   96.90    3.41 
  -8  -7   0    0.63    1.09 
  -8  -7   0    0.67    1.11 
   8   7   0   -0.12    0.94 
  -9  -7   0   36.35    2.43 
  -9  -7   0   33.78    2.62 
   9   7   0   32.94    2.50 
 -10  -7   0    1.05    1.27 
 -10  -7   0    3.88    1.60 
  10   7   0    0.04    1.15 
 -11  -7   0   25.23    2.85 
 -11  -7   0   24.19    2.51 
  11   7   0   23.47    2.60 
 -12  -7   0   -0.72    1.48 
 -12  -7   0   -1.79    1.55 
  12   7   0   -1.03    1.33 
 -13  -7   0   27.56    2.95 
 -13  -7   0   33.96    3.55 
  13   7   0   23.44    2.78 
 -14  -7   0    5.03    2.00 
 -14  -7   0    2.82    2.38 
  14   7   0    4.87    2.07 
 -15  -7   0    7.94    2.79 
  15   7   0    9.78    2.41 
 -16  -7   0    3.46    2.84 
  16   7   0    4.09    2.62 
  14  -8   0   20.75    3.36 
 -14   8   0   20.30    3.29 
  13  -8   0    6.22    2.40 
  13  -8   0    5.49    1.62 
 -13   8   0    6.47    2.37 
  12  -8   0   44.34    3.97 
 -12   8   0   41.63    3.68 
 -12   8   0   38.06    2.83 
  11  -8   0    9.35    2.31 
 -11   8   0    7.71    1.98 
 -11   8   0    2.79    1.36 
  10  -8   0   16.13    2.49 
 -10   8   0   14.43    2.15 
 -10   8   0   15.54    1.72 
   9  -8   0   51.03    3.36 
  -9   8   0   56.43    2.61 
  -9   8   0   53.93    3.19 
   8  -8   0   15.50    2.08 
  -8   8   0   12.73    1.83 
  -8   8   0   15.79    1.70 
   7  -8   0   48.01    3.01 
  -7   8   0   52.96    2.30 
  -7   8   0   58.54    2.86 
   6  -8   0    3.71    1.27 
   6  -8   0    2.79    0.79 
  -6   8   0    3.33    1.15 
  -6   8   0    2.83    0.89 
   5  -8   0  102.59    2.75 
   5  -8   0  105.88    3.67 
  -5   8   0   98.22    3.32 
  -5   8   0  102.63    2.90 
   4  -8   0    8.23    1.37 
   4  -8   0   10.52    1.12 
  -4   8   0    8.89    1.28 
  -4   8   0    9.07    1.08 
   3  -8   0   89.25    3.05 
   3  -8   0   82.39    2.60 
  -3   8   0   91.09    2.56 
  -3   8   0   88.15    2.87 
   2  -8   0    9.05    1.29 
   2  -8   0   11.61    1.31 
  -2   8   0   10.06    1.19 
  -2   8   0   10.19    1.08 
   1  -8   0   41.12    1.95 
   1  -8   0   38.79    1.93 
  -1   8   0   41.38    1.75 
  -1   8   0   38.25    1.92 
   0  -8   0    5.29    0.94 
   0  -8   0    4.64    1.02 
   0   8   0    7.40    1.01 
   0   8   0    7.19    1.11 
  -1  -8   0   32.83    1.90 
  -1  -8   0   34.23    1.56 
   1   8   0   34.77    1.83 
   1   8   0   34.29    1.74 
  -2  -8   0   17.10    1.67 
  -2  -8   0   18.70    1.16 
   2   8   0   20.24    1.64 
   2   8   0   18.05    1.49 
  -3  -8   0   31.11    1.20 
  -3  -8   0   31.97    2.02 
   3   8   0   30.87    1.91 
   3   8   0   33.22    2.01 
  -4  -8   0   24.36    1.91 
   4   8   0   25.50    1.91 
   4   8   0   24.35    1.82 
  -5  -8   0   30.84    2.11 
  -5  -8   0   29.08    2.13 
   5   8   0   30.87    2.10 
  -6  -8   0   42.97    2.55 
  -6  -8   0   45.04    2.47 
   6   8   0   42.31    2.43 
  -7  -8   0   14.14    1.77 
  -7  -8   0   20.59    2.08 
   7   8   0   19.06    2.01 
  -8  -8   0   49.95    2.82 
  -8  -8   0   49.63    2.95 
   8   8   0   45.45    2.75 
  -9  -8   0    3.01    1.38 
  -9  -8   0    2.65    1.45 
   9   8   0    3.09    1.38 
 -10  -8   0   57.52    3.59 
 -10  -8   0   59.54    3.27 
  10   8   0   62.06    3.36 
 -11  -8   0    4.64    1.76 
 -11  -8   0    4.39    1.89 
  11   8   0    7.51    1.89 
 -12  -8   0   17.77    2.31 
 -12  -8   0   20.22    2.88 
  12   8   0   14.74    2.33 
 -13  -8   0    5.64    1.92 
 -13  -8   0    3.68    2.29 
  13   8   0    3.15    1.94 
 -14  -8   0   22.35    3.36 
 -14  -8   0   20.91    2.64 
  14   8   0   17.13    2.74 
 -15  -8   0   11.95    3.12 
  15   8   0    9.98    2.55 
 -16  -8   0    8.26    3.15 
  16   8   0    6.24    2.62 
  13  -9   0   15.33    3.07 
 -13   9   0   26.84    3.36 
  12  -9   0   12.66    2.75 
 -12   9   0    9.00    2.42 
  11  -9   0    5.03    2.13 
 -11   9   0    3.49    1.47 
 -11   9   0    5.53    2.05 
  10  -9   0   16.23    2.63 
 -10   9   0   12.05    1.75 
 -10   9   0   17.49    2.47 
   9  -9   0    9.44    2.16 
  -9   9   0   11.10    1.57 
  -9   9   0   14.44    2.11 
   8  -9   0   69.17    3.78 
  -8   9   0   62.82    3.29 
  -8   9   0   64.05    2.70 
   7  -9   0    7.66    1.82 
  -7   9   0    7.52    1.57 
  -7   9   0    6.75    1.27 
   6  -9   0  106.30    4.16 
   6  -9   0  108.84    2.97 
  -6   9   0  114.12    3.83 
  -6   9   0  104.75    3.21 
   5  -9   0   12.19    1.42 
   5  -9   0   10.97    1.71 
  -5   9   0    9.88    1.25 
  -5   9   0   12.62    1.64 
   4  -9   0   74.54    2.61 
   4  -9   0   79.56    3.28 
  -4   9   0   80.19    2.61 
  -4   9   0   77.46    2.96 
   3  -9   0   21.25    1.65 
   3  -9   0   24.66    2.02 
  -3   9   0   21.41    1.83 
  -3   9   0   22.56    1.54 
   2  -9   0   41.64    2.09 
   2  -9   0   42.12    2.26 
  -2   9   0   42.25    2.13 
  -2   9   0   41.29    1.89 
   1  -9   0   75.77    2.76 
   1  -9   0   76.41    2.70 
  -1   9   0   75.62    2.76 
  -1   9   0   76.54    2.52 
   0  -9   0   18.30    1.76 
   0  -9   0   19.06    1.57 
   0   9   0   23.07    1.65 
   0   9   0   22.31    1.74 
  -1  -9   0   38.77    2.19 
  -1  -9   0   40.58    1.77 
   1   9   0   35.61    1.94 
   1   9   0   36.14    2.05 
  -2  -9   0    9.44    1.11 
  -2  -9   0    5.35    1.17 
   2   9   0    7.94    1.22 
   2   9   0    6.06    1.20 
  -3  -9   0   39.70    1.47 
  -3  -9   0   42.05    2.38 
   3   9   0   36.10    2.17 
   3   9   0   40.02    2.17 
  -4  -9   0   14.00    1.68 
   4   9   0   17.26    1.86 
   4   9   0   12.36    1.64 
  -5  -9   0   60.17    2.88 
   5   9   0   59.59    2.85 
   5   9   0   58.33    2.75 
  -6  -9   0   32.68    2.50 
  -6  -9   0   29.16    2.39 
   6   9   0   35.09    2.46 
  -7  -9   0   63.72    3.18 
  -7  -9   0   62.98    3.18 
   7   9   0   63.21    3.10 
  -8  -9   0    0.87    1.39 
  -8  -9   0   -0.77    1.29 
   8   9   0    0.07    1.25 
  -9  -9   0   46.36    3.26 
  -9  -9   0   48.81    3.13 
   9   9   0   50.24    3.15 
 -10  -9   0    0.00    1.68 
 -10  -9   0    1.58    1.64 
  10   9   0    0.17    1.38 
 -11  -9   0   16.37    2.55 
 -11  -9   0   13.17    2.27 
  11   9   0   18.77    2.46 
 -12  -9   0   11.80    2.31 
 -12  -9   0   12.62    2.47 
  12   9   0    9.86    2.25 
 -13  -9   0   21.85    2.89 
 -13  -9   0   21.20    3.28 
  13   9   0   18.13    2.65 
 -14  -9   0   15.89    3.20 
 -14  -9   0   15.10    2.48 
  14   9   0   16.13    2.84 
 -15  -9   0    1.81    2.63 
  15   9   0    0.83    2.31 
  13 -10   0   12.39    3.02 
 -13  10   0    8.19    2.77 
  12 -10   0    5.57    2.40 
 -12  10   0    4.66    2.29 
  11 -10   0    8.35    2.55 
 -11  10   0    7.08    2.28 
  10 -10   0   -1.68    1.86 
 -10  10   0    0.91    1.77 
   9 -10   0   29.07    3.36 
  -9  10   0   39.00    3.18 
  -9  10   0   33.27    2.40 
   8 -10   0   -2.78    1.48 
  -8  10   0    1.50    1.38 
  -8  10   0   -0.74    1.03 
   7 -10   0   35.32    3.05 
  -7  10   0   31.54    2.66 
  -7  10   0   32.53    2.20 
   6 -10   0    2.69    1.51 
   6 -10   0    2.95    1.01 
  -6  10   0    1.43    0.94 
  -6  10   0    1.78    1.21 
   5 -10   0   46.84    2.25 
   5 -10   0   49.45    3.05 
  -5  10   0   45.57    2.72 
  -5  10   0   50.38    2.29 
   4 -10   0    0.69    1.22 
   4 -10   0   -0.67    0.87 
  -4  10   0    2.14    1.13 
  -4  10   0    3.17    1.00 
   3 -10   0   43.48    2.63 
   3 -10   0   40.15    2.23 
  -3  10   0   38.17    2.34 
  -3  10   0   36.53    2.01 
   2 -10   0   49.49    2.57 
   2 -10   0   49.43    2.42 
  -2  10   0   45.72    2.47 
  -2  10   0   50.54    2.23 
   1 -10   0   35.31    2.21 
   1 -10   0   38.49    2.23 
  -1  10   0   40.67    2.04 
  -1  10   0   41.88    2.30 
   0 -10   0   99.24    3.10 
   0 -10   0   94.66    3.36 
   0  10   0   96.96    3.11 
   0  10   0   93.17    3.28 
  -1 -10   0    2.64    1.14 
  -1 -10   0    3.05    1.00 
   1  10   0    3.33    1.14 
   1  10   0    3.70    1.07 
  -2 -10   0   54.64    2.03 
  -2 -10   0   50.38    2.69 
   2  10   0   57.24    2.57 
   2  10   0   51.66    2.60 
  -3 -10   0    0.89    1.12 
  -3 -10   0    2.70    0.74 
   3  10   0    2.45    1.19 
   3  10   0    2.47    1.08 
  -4 -10   0  118.93    4.08 
   4  10   0  120.41    3.97 
   4  10   0  114.42    3.91 
  -5 -10   0    2.66    1.32 
   5  10   0    1.65    1.21 
   5  10   0    3.81    1.35 
  -6 -10   0   74.50    3.49 
   6  10   0   77.48    3.38 
   6  10   0   72.57    3.43 
  -7 -10   0    0.58    1.46 
  -7 -10   0    0.58    1.38 
   7  10   0    4.41    1.45 
  -8 -10   0   59.86    3.51 
  -8 -10   0   58.61    3.44 
   8  10   0   52.33    3.27 
  -9 -10   0    9.24    2.02 
  -9 -10   0    8.62    2.08 
   9  10   0   13.05    2.10 
 -10 -10   0   13.78    2.30 
 -10 -10   0   17.57    2.52 
  10  10   0   17.19    2.46 
 -11 -10   0   23.66    2.91 
 -11 -10   0   27.56    3.27 
  11  10   0   18.60    2.63 
 -12 -10   0    3.86    2.02 
 -12 -10   0    3.46    2.19 
  12  10   0    0.18    1.85 
 -13 -10   0   21.96    2.95 
 -13 -10   0   23.08    3.45 
  13  10   0   17.89    2.91 
 -14 -10   0    3.22    2.64 
 -14 -10   0    0.42    2.15 
  14  10   0    1.27    2.11 
 -15 -10   0    8.26    2.87 
  12 -11   0   29.97    3.80 
 -12  11   0   28.62    3.36 
  11 -11   0   -0.16    2.29 
 -11  11   0   -0.63    2.05 
  10 -11   0   19.66    3.15 
 -10  11   0   22.13    2.90 
   9 -11   0    2.44    2.09 
  -9  11   0    0.70    1.79 
   8 -11   0   19.42    2.74 
  -8  11   0   17.73    2.39 
   7 -11   0    4.60    2.04 
  -7  11   0    5.42    1.33 
  -7  11   0    5.81    1.77 
   6 -11   0   48.66    3.35 
  -6  11   0   45.10    2.41 
  -6  11   0   46.31    3.00 
   5 -11   0    6.86    1.79 
   5 -11   0    7.53    1.36 
  -5  11   0    0.59    1.29 
  -5  11   0    5.63    1.23 
   4 -11   0   37.61    2.33 
   4 -11   0   42.72    3.00 
  -4  11   0   39.22    2.62 
  -4  11   0   40.44    2.22 
   3 -11   0    3.65    1.45 
   3 -11   0    3.68    1.24 
  -3  11   0    2.35    1.26 
  -3  11   0    4.01    1.12 
   2 -11   0    9.77    1.65 
   2 -11   0    7.76    1.46 
  -2  11   0    7.55    1.34 
  -2  11   0   10.49    1.58 
   1 -11   0   41.03    2.50 
   1 -11   0   38.44    2.53 
  -1  11   0   41.16    2.25 
  -1  11   0   39.54    2.53 
   0 -11   0   33.66    2.16 
   0 -11   0   30.76    2.42 
   0  11   0   32.27    2.24 
   0  11   0   36.61    2.46 
  -1 -11   0   81.87    2.80 
  -1 -11   0   73.85    3.33 
   1  11   0   72.56    3.22 
   1  11   0   77.71    3.05 
  -2 -11   0    0.35    1.20 
  -2 -11   0    1.21    0.94 
   2  11   0    0.88    1.10 
   2  11   0    1.43    1.28 
  -3 -11   0   63.78    3.19 
  -3 -11   0   66.84    2.22 
   3  11   0   62.53    2.96 
   3  11   0   63.74    3.13 
  -4 -11   0    4.49    1.61 
   4  11   0    3.89    1.41 
   4  11   0    4.93    1.61 
  -5 -11   0   66.54    3.38 
   5  11   0   61.78    3.31 
   5  11   0   66.61    3.36 
  -6 -11   0    0.82    1.40 
   6  11   0    2.40    1.45 
   6  11   0   -0.63    1.24 
  -7 -11   0   29.55    2.98 
   7  11   0   30.17    2.88 
   7  11   0   30.81    2.76 
  -8 -11   0   10.25    2.10 
  -8 -11   0   12.42    2.15 
   8  11   0   14.46    2.21 
  -9 -11   0   23.53    2.72 
  -9 -11   0   20.34    2.65 
   9  11   0   22.17    2.66 
 -10 -11   0   10.66    2.30 
 -10 -11   0    8.01    2.22 
  10  11   0   12.25    2.40 
 -11 -11   0   -1.31    1.94 
 -11 -11   0    0.68    2.00 
  11  11   0    0.63    1.85 
 -12 -11   0   17.57    3.03 
 -12 -11   0   19.23    2.86 
  12  11   0   15.10    2.76 
 -13 -11   0    2.81    2.33 
 -13 -11   0    0.68    2.42 
  13  11   0    3.89    2.35 
 -14 -11   0   10.66    2.84 
 -14 -11   0   12.01    3.22 
  14  11   0   11.39    2.86 
  11 -12   0   14.56    3.30 
 -11  12   0   14.69    3.02 
  10 -12   0    5.43    2.58 
 -10  12   0    1.01    2.09 
   9 -12   0   26.42    3.50 
  -9  12   0   31.08    3.48 
   8 -12   0   11.69    2.65 
  -8  12   0   11.45    2.36 
   7 -12   0   31.56    3.57 
  -7  12   0   20.98    2.59 
   6 -12   0   26.77    3.15 
  -6  12   0   29.92    2.89 
   5 -12   0   36.62    2.51 
   5 -12   0   36.13    3.18 
  -5  12   0   34.63    2.31 
  -5  12   0   36.59    2.94 
   4 -12   0   10.51    2.10 
   4 -12   0   13.49    1.75 
  -4  12   0   10.89    1.87 
  -4  12   0   10.64    1.52 
   3 -12   0   12.04    1.78 
   3 -12   0   13.49    2.06 
  -3  12   0   11.28    1.86 
  -3  12   0   14.02    1.64 
   2 -12   0   71.92    3.42 
   2 -12   0   77.32    3.42 
  -2  12   0   75.35    3.07 
  -2  12   0   76.38    3.40 
   1 -12   0    0.73    1.31 
   1 -12   0    1.71    1.40 
  -1  12   0    1.79    1.17 
  -1  12   0    0.73    1.25 
   0 -12   0   64.25    2.93 
   0 -12   0   65.70    3.30 
   0  12   0   65.65    3.00 
   0  12   0   65.67    3.22 
  -1 -12   0    3.65    1.60 
  -1 -12   0    8.33    1.42 
   1  12   0    5.90    1.51 
   1  12   0    8.75    1.62 
  -2 -12   0   12.42    1.41 
  -2 -12   0   12.84    2.01 
   2  12   0   15.03    1.84 
   2  12   0   14.67    1.91 
  -3 -12   0    4.52    1.70 
   3  12   0    5.91    1.58 
   3  12   0    4.61    1.48 
  -4 -12   0   25.79    2.78 
   4  12   0   30.53    2.68 
   4  12   0   36.08    2.78 
  -5 -12   0    6.41    1.80 
   5  12   0    7.93    1.82 
   5  12   0    5.80    1.66 
  -6 -12   0   11.07    2.20 
   6  12   0   10.00    2.06 
   6  12   0    8.13    1.91 
  -7 -12   0   24.24    2.79 
   7  12   0   17.82    2.31 
   7  12   0   18.89    2.42 
  -8 -12   0   19.89    2.79 
   8  12   0   14.93    2.33 
   8  12   0   12.32    2.21 
  -9 -12   0    1.00    2.02 
   9  12   0    3.82    1.85 
   9  12   0    2.49    1.94 
 -10 -12   0    3.56    2.13 
 -10 -12   0    3.19    2.21 
  10  12   0    7.53    2.27 
 -11 -12   0   13.99    2.82 
 -11 -12   0   23.18    3.11 
  11  12   0   14.74    2.69 
 -12 -12   0   -0.18    2.39 
 -12 -12   0   -1.05    2.22 
  12  12   0   -0.47    2.11 
 -13 -12   0   18.77    3.21 
 -13 -12   0   17.88    3.42 
  13  12   0   12.12    2.88 
  10 -13   0   13.83    3.14 
 -10  13   0   18.05    3.03 
   9 -13   0    1.31    2.51 
  -9  13   0    7.14    2.45 
   8 -13   0   12.42    2.76 
  -8  13   0   11.35    2.43 
   7 -13   0   11.46    2.74 
  -7  13   0   13.58    2.57 
   6 -13   0   17.00    2.77 
  -6  13   0   19.14    2.54 
   5 -13   0   34.40    3.35 
  -5  13   0   40.95    3.22 
   4 -13   0   10.83    1.85 
   4 -13   0   11.60    2.23 
  -4  13   0   10.04    2.00 
  -4  13   0    9.33    2.57 
   3 -13   0   23.32    2.60 
   3 -13   0   24.35    2.63 
  -3  13   0   27.34    2.27 
  -3  13   0   28.73    2.73 
   2 -13   0    2.03    1.50 
   2 -13   0    0.77    1.52 
  -2  13   0    1.14    1.19 
  -2  13   0    0.00    1.39 
   1 -13   0   47.02    3.16 
   1 -13   0   44.99    2.97 
  -1  13   0   44.66    2.69 
  -1  13   0   42.48    3.05 
   0 -13   0    1.72    1.59 
   0 -13   0    1.98    1.35 
   0  13   0    2.59    1.35 
   0  13   0    1.89    1.48 
  -1 -13   0   22.91    2.10 
  -1 -13   0   24.81    2.84 
   1  13   0   26.49    2.74 
   1  13   0   29.20    2.51 
  -2 -13   0   15.65    2.31 
   2  13   0   17.62    2.11 
   2  13   0   17.05    2.29 
  -3 -13   0   12.38    2.24 
   3  13   0   13.71    2.07 
   3  13   0   11.71    1.98 
  -4 -13   0   18.30    2.56 
   4  13   0   20.99    2.46 
   4  13   0   15.46    2.20 
  -5 -13   0    3.78    1.91 
   5  13   0    5.78    1.79 
   5  13   0    2.74    1.70 
  -6 -13   0   12.50    2.40 
   6  13   0    9.27    2.11 
   6  13   0   14.58    2.38 
  -7 -13   0    8.65    2.37 
   7  13   0    4.42    1.97 
   7  13   0    4.87    1.91 
  -8 -13   0    8.86    2.47 
   8  13   0   13.64    2.41 
   8  13   0   13.26    2.45 
  -9 -13   0    5.23    2.37 
   9  13   0    3.42    2.12 
   9  13   0    4.01    2.12 
 -10 -13   0   16.00    2.96 
  10  13   0   14.26    2.81 
  10  13   0   11.77    2.52 
 -11 -13   0   -0.21    2.40 
  11  13   0   -1.79    1.79 
 -12 -13   0   15.91    3.19 
 -12 -13   0   18.80    3.19 
  12  13   0   14.67    2.94 
   9 -14   0   10.82    2.93 
  -9  14   0   12.47    2.79 
   8 -14   0   19.34    3.25 
  -8  14   0   17.60    3.05 
   7 -14   0   -1.49    2.11 
  -7  14   0   -0.25    1.97 
   6 -14   0   26.18    3.27 
  -6  14   0   18.07    2.65 
   5 -14   0    2.70    2.02 
  -5  14   0    2.62    1.93 
   4 -14   0    8.50    2.22 
   4 -14   0    9.75    1.99 
  -4  14   0    8.92    2.22 
   3 -14   0    0.35    1.58 
   3 -14   0   -1.75    1.75 
  -3  14   0   -2.98    1.52 
   2 -14   0    6.18    1.90 
   2 -14   0    8.69    2.09 
  -2  14   0    9.51    1.92 
  -2  14   0   10.27    2.08 
   1 -14   0    1.60    1.68 
   1 -14   0    0.67    1.51 
  -1  14   0    1.02    1.64 
  -1  14   0    1.30    1.35 
   0 -14   0    4.24    1.62 
   0 -14   0    7.98    2.02 
   0  14   0    3.66    1.48 
   0  14   0    5.28    1.81 
  -1 -14   0    2.83    1.86 
   1  14   0    5.61    1.76 
   1  14   0    7.15    1.93 
  -2 -14   0   14.82    2.48 
   2  14   0   15.66    2.28 
   2  14   0   13.54    2.08 
  -3 -14   0    6.79    2.14 
   3  14   0    5.95    1.86 
   3  14   0    7.75    1.98 
  -4 -14   0   30.76    3.45 
   4  14   0   29.65    3.19 
   4  14   0   26.89    3.00 
  -5 -14   0   15.22    2.74 
   5  14   0   16.34    2.50 
   5  14   0   14.45    2.27 
  -6 -14   0    3.84    2.45 
   6  14   0    3.45    1.87 
   6  14   0    4.25    2.07 
  -7 -14   0   33.82    3.88 
   7  14   0   38.54    3.57 
   7  14   0   37.73    3.54 
  -8 -14   0    3.47    2.48 
   8  14   0    4.38    2.20 
   8  14   0    0.92    1.93 
  -9 -14   0   15.62    3.07 
   9  14   0   12.83    2.62 
   9  14   0   14.92    2.73 
 -10 -14   0   -1.90    2.56 
  10  14   0    1.70    2.12 
  10  14   0    2.91    2.17 
 -11 -14   0   17.13    3.23 
  11  14   0   21.68    3.30 
  11  14   0   20.87    3.17 
   7 -15   0   21.03    3.42 
  -7  15   0   14.87    2.88 
   6 -15   0    4.74    2.46 
  -6  15   0    1.93    2.02 
   5 -15   0   24.37    3.25 
  -5  15   0   19.77    2.79 
   4 -15   0   -1.28    1.91 
  -4  15   0    3.38    1.88 
   3 -15   0    6.17    1.96 
   3 -15   0    6.09    2.16 
  -3  15   0    2.22    1.89 
   2 -15   0   10.39    2.20 
   2 -15   0    6.20    2.08 
  -2  15   0   10.98    2.16 
   1 -15   0    9.20    2.35 
  -1  15   0   10.40    2.13 
   0 -15   0    4.20    2.06 
   0  15   0    4.74    1.93 
   0  15   0    5.10    1.96 
  -1 -15   0    9.55    2.39 
   1  15   0   13.21    2.35 
   1  15   0   11.21    2.00 
  -2 -15   0   21.69    3.03 
   2  15   0   21.40    2.80 
   2  15   0   20.76    2.58 
  -3 -15   0   11.18    2.58 
   3  15   0   11.24    2.36 
   3  15   0    8.33    2.09 
  -4 -15   0    3.66    2.30 
   4  15   0    7.56    2.21 
   4  15   0   10.91    2.20 
  -5 -15   0    5.12    2.45 
   5  15   0    4.31    2.22 
   5  15   0    4.76    1.98 
  -6 -15   0   25.08    3.36 
   6  15   0   21.27    2.87 
   6  15   0   13.02    2.44 
  -7 -15   0    2.31    2.39 
   7  15   0    0.53    1.89 
   7  15   0   -1.45    2.00 
  -8 -15   0   30.07    3.71 
   8  15   0   27.21    3.31 
   8  15   0   25.84    3.18 
  -9 -15   0   -0.21    2.59 
   9  15   0    5.82    2.40 
   9  15   0    1.33    2.16 
 -10 -15   0    9.91    3.10 
  10  15   0    6.78    2.70 
  10  15   0   13.53    3.02 
   5 -16   0   -0.61    2.34 
  -5  16   0    2.60    2.26 
   4 -16   0   17.11    2.95 
  -4  16   0   13.77    2.77 
   3 -16   0   -1.68    1.85 
   3 -16   0    1.34    2.23 
  -3  16   0    5.51    2.28 
   2 -16   0   11.95    2.62 
  -2  16   0   14.31    2.63 
   1 -16   0   10.76    2.53 
  -1  16   0    8.95    2.32 
   0 -16   0   10.56    2.62 
   0  16   0    6.58    2.25 
  -1 -16   0   34.22    3.85 
   1  16   0   27.52    3.19 
  -2 -16   0    0.39    2.14 
   2  16   0    2.60    2.14 
   2  16   0    1.14    2.99 
  -3 -16   0   24.96    3.45 
   3  16   0   21.20    2.79 
   3  16   0   32.54    3.66 
  -4 -16   0   -4.48    2.10 
   4  16   0   -0.74    1.99 
   4  16   0    1.03    1.88 
  -5 -16   0   16.16    3.20 
   5  16   0   19.91    3.06 
   5  16   0   17.91    2.72 
  -6 -16   0    6.33    2.70 
   6  16   0    5.25    2.36 
   6  16   0    1.07    2.06 
  -7 -16   0   13.30    3.02 
   7  16   0    7.22    2.46 
   7  16   0   10.02    2.71 
  -8 -16   0    1.64    2.81 
   8  16   0    2.12    2.30 
   8  16   0    4.07    2.44 
   2 -17   0   15.63    2.83 
  -2  17   0   17.94    2.95 
   1 -17   0    7.76    2.64 
  -1  17   0    4.09    2.33 
   0 -17   0   20.05    3.37 
   0  17   0   16.59    3.02 
  -1 -17   0    2.24    2.43 
   1  17   0   -3.99    2.06 
  -2 -17   0   31.09    3.63 
   2  17   0   24.68    3.38 
  -3 -17   0    4.22    2.50 
   3  17   0   -0.05    2.32 
  -4 -17   0   14.02    3.03 
   4  17   0   14.07    3.00 
  -5 -17   0    1.67    2.71 
   5  17   0    2.88    2.13 
   5  17   0    0.71    2.30 
   4  17  -1   -1.04    2.01 
   4  17  -1    1.66    2.20 
  -4 -17   1   -1.32    2.61 
   3  17  -1   10.19    2.64 
  -3 -17   1   11.78    3.14 
   2  17  -1    1.10    2.13 
  -2 -17   1    4.61    2.57 
   1  17  -1    9.49    2.57 
  -1 -17   1    3.52    2.53 
   0  17  -1    5.63    2.48 
   0 -17   1    0.58    2.41 
  -1  17  -1    4.30    2.33 
   1 -17   1    6.82    2.65 
   7  16  -1    2.77    2.25 
   7  16  -1   -0.72    2.05 
  -7 -16   1    1.17    2.70 
   6  16  -1    9.74    2.61 
   6  16  -1   22.50    3.14 
  -6 -16   1   26.52    3.63 
   5  16  -1    1.05    1.95 
   5  16  -1   -2.08    1.93 
  -5 -16   1   -0.82    2.39 
   4  16  -1   15.30    2.69 
   4  16  -1   18.54    2.76 
  -4 -16   1   16.00    3.21 
   3  16  -1    6.87    2.23 
   3  16  -1    6.07    2.24 
  -3 -16   1    5.56    2.56 
   2  16  -1   26.85    3.05 
   2  16  -1   23.31    2.92 
  -2 -16   1   23.18    3.30 
   1  16  -1    7.39    2.45 
   1  16  -1    3.20    2.07 
  -1 -16   1   12.87    2.84 
   0  16  -1    4.11    2.15 
   0 -16   1   -0.21    2.07 
  -1  16  -1   24.58    2.99 
   1 -16   1   21.08    3.00 
  -2  16  -1    0.73    2.04 
   2 -16   1   -2.20    1.95 
  -3  16  -1   17.87    2.85 
   3 -16   1   15.91    2.76 
   3 -16   1   17.93    3.20 
  -4  16  -1   -2.61    1.98 
   4 -16   1   -0.74    2.19 
   9  15  -1    7.54    2.53 
   9  15  -1    8.11    2.60 
  -9 -15   1    9.09    3.27 
   8  15  -1    1.19    2.12 
   8  15  -1    0.92    2.21 
  -8 -15   1   -0.89    2.68 
   7  15  -1   27.48    3.20 
   7  15  -1   20.87    2.96 
  -7 -15   1   29.55    3.79 
   6  15  -1    3.17    2.14 
   6  15  -1    5.24    2.11 
  -6 -15   1    1.04    2.48 
   5  15  -1   10.74    2.32 
   5  15  -1   11.71    2.36 
  -5 -15   1   14.85    2.96 
   4  15  -1   10.69    2.17 
   4  15  -1   11.54    2.35 
  -4 -15   1   10.48    2.61 
   3  15  -1   10.13    2.27 
   3  15  -1   10.38    2.26 
  -3 -15   1    9.32    2.53 
   2  15  -1    5.46    1.95 
   2  15  -1   10.27    2.26 
  -2 -15   1    7.60    2.41 
   1  15  -1    4.57    1.73 
   1  15  -1    2.12    1.85 
  -1 -15   1   -0.50    1.98 
   0  15  -1    8.64    1.98 
   0  15  -1   12.92    2.34 
   0 -15   1   10.95    2.39 
  -1  15  -1    1.01    1.72 
  -1  15  -1   -0.04    1.62 
   1 -15   1    3.31    1.93 
  -2  15  -1   17.12    2.52 
   2 -15   1   20.28    2.66 
   2 -15   1   16.28    2.52 
  -3  15  -1    2.36    1.88 
   3 -15   1   -0.02    1.94 
   3 -15   1    0.84    1.78 
  -4  15  -1   31.67    3.51 
   4 -15   1   35.55    3.83 
  -5  15  -1    1.18    1.97 
   5 -15   1    2.86    2.40 
  -6  15  -1   21.74    2.97 
   6 -15   1   20.01    3.23 
  -7  15  -1    0.30    2.21 
   7 -15   1    3.80    2.79 
  11  14  -1   -2.32    2.22 
  11  14  -1   -4.91    2.07 
 -11 -14   1    2.36    2.73 
  10  14  -1   16.30    2.86 
  10  14  -1   12.92    2.83 
 -10 -14   1   19.07    3.36 
   9  14  -1    3.75    2.28 
   9  14  -1    4.51    2.36 
  -9 -14   1    8.07    2.75 
   8  14  -1   27.53    3.24 
   8  14  -1   26.23    3.09 
  -8 -14   1   23.58    3.32 
   7  14  -1   18.20    2.68 
   7  14  -1   13.76    2.47 
  -7 -14   1   13.74    2.81 
   6  14  -1    4.95    2.00 
   6  14  -1    3.03    1.85 
  -6 -14   1   -1.08    2.05 
   5  14  -1   15.55    2.45 
   5  14  -1   17.53    2.57 
  -5 -14   1   18.12    2.79 
   4  14  -1    0.43    1.55 
   4  14  -1   -0.58    1.64 
  -4 -14   1   -3.10    1.77 
   3  14  -1   34.32    3.13 
   3  14  -1   26.89    3.00 
  -3 -14   1   35.06    3.67 
   2  14  -1   -0.44    1.50 
   2  14  -1    1.56    1.66 
  -2 -14   1    0.42    1.81 
   1  14  -1   13.55    2.15 
   1  14  -1    8.25    2.03 
  -1 -14   1    8.68    2.20 
   0  14  -1    6.66    1.68 
   0  14  -1    8.59    2.00 
   0 -14   1    1.62    1.82 
  -1  14  -1   15.18    2.05 
  -1  14  -1   20.84    2.50 
   1 -14   1   16.86    2.37 
   1 -14   1   20.31    2.38 
  -2  14  -1    0.21    1.31 
  -2  14  -1    1.32    1.61 
   2 -14   1   -1.29    1.53 
   2 -14   1   -0.54    1.74 
  -3  14  -1    4.09    1.82 
  -3  14  -1    3.38    1.52 
   3 -14   1    5.97    2.03 
   3 -14   1    5.96    1.91 
  -4  14  -1    2.27    1.74 
   4 -14   1    4.29    1.64 
   4 -14   1    0.52    1.91 
  -5  14  -1   21.68    2.70 
   5 -14   1   22.67    3.00 
  -6  14  -1    7.44    2.16 
   6 -14   1    6.02    2.53 
  -7  14  -1    9.30    2.43 
   7 -14   1    5.83    2.65 
  -8  14  -1    9.68    2.61 
   8 -14   1   10.08    2.89 
  12  13  -1    1.78    2.33 
 -12 -13   1    1.79    2.54 
 -12 -13   1    2.44    2.43 
  11  13  -1   10.88    2.62 
 -11 -13   1   16.86    3.26 
  10  13  -1   11.27    2.53 
  10  13  -1    5.41    2.38 
 -10 -13   1    9.67    2.75 
   9  13  -1   10.47    2.42 
   9  13  -1    9.58    2.48 
  -9 -13   1   13.37    2.88 
   8  13  -1   18.22    2.77 
   8  13  -1   15.63    2.58 
  -8 -13   1   20.27    2.98 
   7  13  -1    8.03    2.11 
   7  13  -1    8.08    2.13 
  -7 -13   1    8.34    2.42 
   6  13  -1   13.72    2.33 
   6  13  -1   11.81    2.22 
  -6 -13   1   14.33    2.57 
   5  13  -1    1.85    1.61 
   5  13  -1    2.87    1.73 
  -5 -13   1    1.40    1.87 
   4  13  -1   41.72    3.15 
   4  13  -1   36.47    3.13 
  -4 -13   1   41.77    3.43 
   3  13  -1    0.63    1.44 
   3  13  -1    1.30    1.44 
  -3 -13   1    0.32    1.61 
   2  13  -1   20.61    2.34 
   2  13  -1   24.28    2.68 
  -2 -13   1   27.55    3.00 
   1  13  -1   -0.41    1.30 
   1  13  -1    1.13    1.45 
  -1 -13   1    1.94    1.69 
  -1 -13   1    3.62    1.64 
   0  13  -1   47.87    3.06 
   0  13  -1   52.92    3.02 
   0 -13   1   50.36    2.89 
   0 -13   1   57.77    3.41 
  -1  13  -1   -0.02    1.41 
  -1  13  -1   -0.30    1.21 
   1 -13   1   -0.59    1.36 
   1 -13   1   -0.53    1.50 
  -2  13  -1   20.40    2.29 
  -2  13  -1   17.82    2.06 
   2 -13   1   12.64    2.00 
   2 -13   1   16.64    2.25 
  -3  13  -1    6.15    1.52 
  -3  13  -1    8.25    1.81 
   3 -13   1    3.60    1.57 
   3 -13   1    6.18    1.90 
  -4  13  -1    4.31    1.67 
  -4  13  -1    4.44    1.52 
   4 -13   1    3.55    1.52 
   4 -13   1    4.48    1.96 
  -5  13  -1   12.82    2.05 
  -5  13  -1   15.76    2.29 
   5 -13   1   16.34    2.56 
  -6  13  -1    5.98    1.86 
   6 -13   1    3.03    2.14 
  -7  13  -1   18.78    2.72 
   7 -13   1   19.06    3.03 
  -8  13  -1   -0.37    2.00 
   8 -13   1    1.36    2.18 
  -9  13  -1   24.01    3.05 
   9 -13   1   25.47    3.59 
 -10  13  -1    1.41    2.32 
  10 -13   1   -1.92    2.57 
  13  12  -1    5.87    2.49 
 -13 -12   1    9.65    3.00 
 -13 -12   1    6.42    2.74 
  12  12  -1   10.85    2.64 
 -12 -12   1   14.61    3.03 
 -12 -12   1    9.88    2.79 
  11  12  -1   13.95    2.66 
 -11 -12   1   19.92    3.04 
 -11 -12   1   13.15    2.76 
  10  12  -1    3.32    1.95 
 -10 -12   1    3.93    2.27 
 -10 -12   1    5.59    2.19 
   9  12  -1   12.70    2.44 
   9  12  -1   15.99    2.55 
  -9 -12   1   18.11    2.85 
   8  12  -1    6.10    2.04 
   8  12  -1    6.86    1.99 
  -8 -12   1    6.49    2.17 
   7  12  -1   10.11    2.13 
   7  12  -1   11.17    2.16 
  -7 -12   1    8.06    2.17 
   6  12  -1    4.03    1.80 
   6  12  -1    4.86    1.66 
  -6 -12   1    4.39    1.89 
   5  12  -1   24.80    2.69 
   5  12  -1   18.15    2.33 
  -5 -12   1   24.77    2.75 
   4  12  -1    0.31    1.43 
   4  12  -1    0.56    1.38 
  -4 -12   1   -0.43    1.48 
   3  12  -1   30.40    2.69 
   3  12  -1   31.08    2.56 
  -3 -12   1   23.93    2.59 
   2  12  -1    2.06    1.33 
   2  12  -1    3.16    1.38 
  -2 -12   1    1.01    1.44 
  -2 -12   1    0.68    1.11 
   1  12  -1   40.27    2.65 
   1  12  -1   44.49    2.81 
  -1 -12   1   41.96    2.37 
  -1 -12   1   37.41    2.97 
   0  12  -1    5.80    1.44 
   0  12  -1    4.63    1.47 
   0 -12   1    1.64    1.42 
   0 -12   1    1.23    1.29 
  -1  12  -1   34.73    2.43 
  -1  12  -1   34.69    2.62 
   1 -12   1   33.50    2.68 
   1 -12   1   35.75    2.61 
  -2  12  -1    3.61    1.32 
  -2  12  -1    0.53    1.23 
   2 -12   1    2.56    1.51 
   2 -12   1    1.17    1.33 
  -3  12  -1   10.95    1.79 
  -3  12  -1    9.50    1.56 
   3 -12   1   12.16    2.05 
   3 -12   1   11.46    1.75 
  -4  12  -1   21.40    2.48 
  -4  12  -1   21.03    2.14 
   4 -12   1   20.72    2.34 
   4 -12   1   20.37    2.45 
  -5  12  -1   25.75    2.23 
  -5  12  -1   21.84    2.46 
   5 -12   1   20.05    2.32 
   5 -12   1   20.04    2.56 
  -6  12  -1   37.26    3.08 
  -6  12  -1   41.60    2.62 
   6 -12   1   45.17    3.58 
  -7  12  -1    0.93    2.11 
  -7  12  -1    0.92    1.71 
   7 -12   1    4.52    2.08 
  -8  12  -1   41.44    3.42 
   8 -12   1   41.82    4.00 
  -9  12  -1    1.54    1.80 
   9 -12   1    1.83    2.24 
 -10  12  -1   28.18    3.27 
  10 -12   1   27.73    3.65 
 -11  12  -1    3.44    2.15 
  11 -12   1    3.16    2.78 
  14  11  -1    4.01    2.53 
 -14 -11   1   -3.61    2.28 
 -14 -11   1    8.38    2.89 
  13  11  -1   12.37    2.77 
 -13 -11   1    8.43    2.65 
 -13 -11   1   12.49    3.05 
  12  11  -1    7.76    2.40 
 -12 -11   1    7.72    2.48 
 -12 -11   1    6.88    2.51 
  11  11  -1   12.23    2.47 
 -11 -11   1   11.01    2.55 
 -11 -11   1    8.51    2.44 
  10  11  -1   28.81    3.24 
 -10 -11   1   22.87    2.91 
 -10 -11   1   26.36    3.08 
   9  11  -1    3.76    1.81 
  -9 -11   1    3.41    1.89 
  -9 -11   1    1.94    1.92 
   8  11  -1   29.60    2.95 
  -8 -11   1   29.95    3.32 
   7  11  -1   -0.92    1.33 
   7  11  -1    1.65    1.49 
  -7 -11   1   -1.41    1.48 
   6  11  -1   27.27    2.72 
   6  11  -1   23.55    2.66 
  -6 -11   1   26.95    2.90 
   5  11  -1    1.36    1.32 
   5  11  -1    0.14    1.23 
  -5 -11   1   -1.08    1.33 
   4  11  -1   38.59    2.74 
   4  11  -1   32.63    2.64 
  -4 -11   1   35.02    2.83 
   3  11  -1   10.65    1.65 
   3  11  -1   10.47    1.73 
  -3 -11   1   10.64    1.39 
  -3 -11   1   12.20    1.93 
   2  11  -1    9.64    1.59 
   2  11  -1   10.09    1.62 
  -2 -11   1   13.09    1.51 
  -2 -11   1   10.69    1.77 
   1  11  -1   18.44    2.07 
   1  11  -1   17.83    2.08 
  -1 -11   1   12.21    1.88 
  -1 -11   1   17.11    1.79 
   0  11  -1   33.00    2.33 
   0  11  -1   34.58    2.42 
   0 -11   1   31.96    2.20 
   0 -11   1   29.98    2.49 
  -1  11  -1    4.09    1.32 
  -1  11  -1    3.10    1.14 
   1 -11   1    0.41    1.15 
   1 -11   1    1.59    1.17 
  -2  11  -1   15.75    1.74 
  -2  11  -1   11.74    1.62 
   2 -11   1   15.15    1.75 
   2 -11   1   14.20    1.84 
  -3  11  -1   27.34    2.08 
  -3  11  -1   25.95    2.24 
   3 -11   1   23.66    2.16 
   3 -11   1   25.92    2.50 
  -4  11  -1    9.12    1.74 
  -4  11  -1   12.48    1.53 
   4 -11   1    9.65    1.57 
   4 -11   1   12.83    1.97 
  -5  11  -1   18.31    2.11 
  -5  11  -1   17.30    1.81 
   5 -11   1   18.44    2.34 
   5 -11   1   15.90    1.87 
  -6  11  -1    4.37    1.51 
  -6  11  -1    4.70    1.25 
   6 -11   1    2.78    1.80 
  -7  11  -1   20.07    2.43 
  -7  11  -1   22.35    2.15 
   7 -11   1   19.81    2.70 
  -8  11  -1   -0.46    1.62 
  -8  11  -1    0.64    1.24 
   8 -11   1   -3.13    1.69 
  -9  11  -1   48.35    3.58 
   9 -11   1   51.31    4.15 
 -10  11  -1    8.61    2.35 
  10 -11   1   11.94    2.86 
 -11  11  -1   28.09    3.28 
  11 -11   1   25.11    3.72 
 -12  11  -1   10.31    2.68 
  12 -11   1   13.42    3.26 
  14  10  -1    6.00    2.45 
 -14 -10   1   13.05    3.20 
 -14 -10   1    8.16    2.61 
  13  10  -1    8.33    2.56 
 -13 -10   1    9.17    2.55 
 -13 -10   1   10.87    2.83 
  12  10  -1   -0.47    1.86 
 -12 -10   1   -1.26    1.90 
 -12 -10   1    0.59    1.96 
  11  10  -1   20.05    2.71 
 -11 -10   1   13.29    2.55 
 -11 -10   1   15.27    2.54 
  10  10  -1    1.80    1.73 
 -10 -10   1    2.03    1.80 
 -10 -10   1    1.42    1.85 
   9  10  -1   40.54    3.21 
  -9 -10   1   41.46    3.23 
  -9 -10   1   38.78    3.33 
   8  10  -1    0.75    1.39 
  -8 -10   1    2.69    1.68 
  -8 -10   1    0.70    1.59 
   7  10  -1   51.81    3.07 
  -7 -10   1   51.99    3.06 
  -7 -10   1   49.33    3.15 
   6  10  -1    0.97    1.22 
   6  10  -1    0.21    1.19 
  -6 -10   1   -1.98    1.16 
   5  10  -1   50.67    2.94 
   5  10  -1   55.93    2.95 
  -5 -10   1   52.03    2.94 
   4  10  -1    4.54    1.30 
   4  10  -1    4.92    1.33 
  -4 -10   1    2.22    1.32 
   3  10  -1   21.37    1.99 
   3  10  -1   21.78    2.07 
  -3 -10   1   23.05    1.42 
  -3 -10   1   24.91    2.27 
   2  10  -1   35.43    2.28 
   2  10  -1   31.08    2.16 
  -2 -10   1   32.59    2.39 
  -2 -10   1   29.13    1.67 
   1  10  -1   28.86    2.09 
   1  10  -1   28.91    2.09 
  -1 -10   1   34.91    2.36 
  -1 -10   1   31.92    1.88 
   0  10  -1   42.50    2.25 
   0  10  -1   36.19    2.18 
   0 -10   1   32.58    2.32 
   0 -10   1   36.14    2.10 
  -1  10  -1   17.34    1.73 
  -1  10  -1   16.35    1.78 
   1 -10   1   16.26    1.90 
   1 -10   1   15.06    1.79 
  -2  10  -1   50.94    2.52 
  -2  10  -1   55.47    2.43 
   2 -10   1   50.45    2.53 
   2 -10   1   55.83    2.72 
  -3  10  -1    1.58    0.99 
  -3  10  -1    0.46    0.88 
   3 -10   1   -2.42    1.02 
   3 -10   1   -0.56    0.92 
  -4  10  -1   17.93    1.73 
  -4  10  -1   15.96    1.80 
   4 -10   1   20.09    2.28 
   4 -10   1   17.55    1.81 
  -5  10  -1    0.41    0.86 
  -5  10  -1    1.25    1.15 
   5 -10   1   -0.12    1.33 
   5 -10   1    0.26    0.91 
  -6  10  -1   31.76    2.55 
  -6  10  -1   25.30    1.99 
   6 -10   1   34.90    2.90 
  -7  10  -1    8.65    1.44 
  -7  10  -1    9.97    1.85 
   7 -10   1   11.37    2.06 
  -8  10  -1   17.94    2.22 
  -8  10  -1   19.44    2.12 
   8 -10   1   15.04    2.47 
  -9  10  -1    7.88    2.00 
  -9  10  -1    9.64    1.61 
   9 -10   1    2.39    1.97 
 -10  10  -1    4.42    1.46 
 -10  10  -1    7.00    2.15 
  10 -10   1    3.43    2.26 
 -11  10  -1   14.85    2.60 
  11 -10   1   16.92    2.96 
 -12  10  -1   25.60    3.22 
  12 -10   1   26.40    3.54 
 -13  10  -1    2.64    2.35 
  13 -10   1    7.13    2.72 
  15   9  -1    5.51    2.34 
 -15  -9   1    1.06    2.62 
  14   9  -1   17.19    2.79 
 -14  -9   1   12.73    3.07 
 -14  -9   1   11.34    2.46 
  13   9  -1    0.81    1.92 
 -13  -9   1    0.43    1.92 
 -13  -9   1    0.80    2.27 
  12   9  -1   22.23    2.83 
 -12  -9   1   29.49    3.25 
 -12  -9   1   23.89    2.89 
  11   9  -1    0.36    1.70 
 -11  -9   1    0.89    1.67 
 -11  -9   1    0.82    1.92 
  10   9  -1   47.17    3.32 
 -10  -9   1   52.75    3.44 
 -10  -9   1   47.56    3.51 
   9   9  -1   -1.47    1.31 
  -9  -9   1    0.34    1.52 
  -9  -9   1   -0.27    1.46 
   8   9  -1   21.28    2.41 
  -8  -9   1   17.35    2.18 
  -8  -9   1   17.26    2.26 
   7   9  -1    1.77    1.29 
  -7  -9   1    4.04    1.54 
  -7  -9   1    3.00    1.41 
   6   9  -1   29.33    2.36 
  -6  -9   1   29.35    2.44 
  -6  -9   1   29.94    2.40 
   5   9  -1    2.01    1.15 
   5   9  -1    1.83    1.12 
  -5  -9   1    1.91    1.14 
   4   9  -1   36.32    2.26 
   4   9  -1   38.77    2.36 
  -4  -9   1   40.91    2.44 
   3   9  -1   68.01    2.84 
   3   9  -1   72.18    2.84 
  -3  -9   1   69.44    2.93 
  -3  -9   1   74.14    2.06 
   2   9  -1   19.53    1.77 
   2   9  -1   21.10    1.78 
  -2  -9   1   19.16    1.90 
  -2  -9   1   23.75    1.40 
   1   9  -1  104.04    3.25 
   1   9  -1  109.77    3.31 
  -1  -9   1  110.91    3.00 
  -1  -9   1  103.61    3.49 
   0   9  -1   21.06    1.65 
   0   9  -1   20.25    1.71 
   0  -9   1   21.17    1.84 
   0  -9   1   21.34    1.62 
  -1   9  -1   96.54    3.04 
  -1   9  -1   94.07    2.96 
   1  -9   1   92.29    3.13 
   1  -9   1   93.98    3.08 
  -2   9  -1   11.81    1.40 
  -2   9  -1   11.77    1.35 
   2  -9   1   12.21    1.38 
   2  -9   1   11.44    1.48 
  -3   9  -1  115.74    3.27 
  -3   9  -1  113.38    3.49 
   3  -9   1  116.07    3.74 
   3  -9   1  114.98    3.35 
  -4   9  -1    5.43    1.10 
  -4   9  -1    3.44    1.10 
   4  -9   1    5.71    1.40 
   4  -9   1    4.96    1.04 
  -5   9  -1   43.28    2.18 
  -5   9  -1   42.93    2.44 
   5  -9   1   44.99    2.01 
   5  -9   1   39.82    2.67 
  -6   9  -1   22.02    2.18 
  -6   9  -1   24.05    1.85 
   6  -9   1   22.33    1.60 
   6  -9   1   18.62    2.23 
  -7   9  -1   38.67    2.69 
  -7   9  -1   38.13    2.25 
   7  -9   1   35.64    2.91 
  -8   9  -1    7.59    1.39 
  -8   9  -1    7.52    1.71 
   8  -9   1    5.51    1.85 
  -9   9  -1    7.93    1.45 
  -9   9  -1    6.85    1.87 
   9  -9   1    6.49    1.96 
 -10   9  -1   18.58    2.47 
 -10   9  -1   16.09    1.92 
  10  -9   1   17.83    2.75 
 -11   9  -1    9.04    1.68 
 -11   9  -1    8.36    2.17 
  11  -9   1    7.12    2.36 
 -12   9  -1    7.68    1.96 
 -12   9  -1   18.48    2.86 
  12  -9   1   17.40    3.00 
 -13   9  -1    7.88    2.39 
  13  -9   1    2.00    2.27 
  15   8  -1   20.12    3.01 
 -15  -8   1   19.78    3.54 
  14   8  -1    2.55    2.00 
 -14  -8   1    4.17    2.60 
 -14  -8   1    2.97    2.10 
  13   8  -1   21.02    2.80 
 -13  -8   1   18.85    2.98 
 -13  -8   1   17.54    2.52 
  12   8  -1    7.93    2.11 
 -12  -8   1   12.33    2.43 
 -12  -8   1    6.77    1.91 
  11   8  -1   36.07    3.09 
 -11  -8   1   31.97    3.21 
 -11  -8   1   41.36    3.07 
  10   8  -1    2.38    1.50 
 -10  -8   1    2.81    1.68 
 -10  -8   1    1.54    1.52 
   9   8  -1   17.16    2.06 
  -9  -8   1   18.04    2.14 
  -9  -8   1   23.95    2.56 
   8   8  -1    8.70    1.62 
  -8  -8   1   11.95    1.83 
  -8  -8   1    8.29    1.66 
   7   8  -1   44.44    2.67 
  -7  -8   1   47.03    2.70 
  -7  -8   1   41.05    2.63 
   6   8  -1   46.31    2.60 
  -6  -8   1   48.20    2.60 
  -6  -8   1   45.38    2.56 
   5   8  -1   12.64    1.56 
  -5  -8   1   15.05    1.72 
  -5  -8   1   12.46    1.59 
   4   8  -1   95.46    3.25 
   4   8  -1   97.10    3.24 
  -4  -8   1   92.52    3.27 
   3   8  -1    0.95    0.86 
   3   8  -1   -0.15    0.75 
  -3  -8   1    1.41    0.92 
  -3  -8   1    1.87    0.56 
   2   8  -1  104.12    3.15 
   2   8  -1  110.68    3.24 
  -2  -8   1  103.50    3.34 
  -2  -8   1  108.99    2.66 
   1   8  -1    5.11    0.97 
   1   8  -1    5.68    1.00 
  -1  -8   1    7.61    0.97 
  -1  -8   1    4.61    1.07 
   0   8  -1  128.38    3.42 
   0   8  -1  136.04    3.45 
   0  -8   1  126.13    3.31 
   0  -8   1  128.82    3.62 
  -1   8  -1    0.68    0.69 
  -1   8  -1    1.42    0.73 
   1  -8   1    1.28    0.83 
   1  -8   1    1.45    0.80 
  -2   8  -1   98.92    2.97 
  -2   8  -1  100.57    2.82 
   2  -8   1   98.44    3.16 
   2  -8   1   96.32    2.95 
  -3   8  -1    2.57    0.79 
  -3   8  -1    1.10    0.79 
   3  -8   1   -0.28    0.81 
   3  -8   1    0.33    0.73 
  -4   8  -1    5.02    0.92 
  -4   8  -1    5.38    1.15 
   4  -8   1    4.85    0.86 
   4  -8   1    6.35    1.30 
  -5   8  -1    6.00    1.04 
  -5   8  -1    6.27    1.17 
   5  -8   1    5.53    0.91 
   5  -8   1    6.72    1.39 
  -6   8  -1   40.72    2.03 
  -6   8  -1   41.47    2.39 
   6  -8   1   36.77    2.59 
   6  -8   1   39.51    1.69 
  -7   8  -1   24.90    1.88 
  -7   8  -1   27.77    2.26 
   7  -8   1   23.02    2.48 
  -8   8  -1   30.85    2.08 
  -8   8  -1   31.79    2.54 
   8  -8   1   30.92    2.78 
  -9   8  -1   16.59    2.06 
  -9   8  -1   17.68    1.83 
   9  -8   1   17.57    2.41 
 -10   8  -1    3.06    1.59 
 -10   8  -1    3.12    1.33 
  10  -8   1    6.27    1.98 
 -11   8  -1   35.03    2.71 
 -11   8  -1   40.27    3.31 
  11  -8   1   45.49    3.74 
 -12   8  -1   15.22    2.60 
 -12   8  -1   15.13    2.12 
  12  -8   1   16.75    2.92 
 -13   8  -1   17.98    2.82 
 -13   8  -1   16.04    2.26 
  13  -8   1   18.13    3.17 
 -14   8  -1    0.42    2.34 
  14  -8   1   -0.67    2.26 
  14  -8   1   -2.37    1.47 
  16   7  -1   21.40    3.26 
 -16  -7   1   16.34    3.34 
  15   7  -1    0.95    1.95 
 -15  -7   1   -1.43    2.33 
  14   7  -1   11.82    2.43 
 -14  -7   1   14.98    2.39 
 -14  -7   1    7.21    2.56 
  13   7  -1    1.85    1.81 
 -13  -7   1    0.59    1.95 
 -13  -7   1    3.20    1.80 
  12   7  -1   36.18    3.13 
 -12  -7   1   39.57    3.39 
 -12  -7   1   41.09    2.98 
  11   7  -1    5.79    1.70 
 -11  -7   1    2.94    1.68 
 -11  -7   1    6.06    1.71 
  10   7  -1   61.26    3.26 
 -10  -7   1   61.06    3.45 
 -10  -7   1   64.86    3.23 
   9   7  -1   24.39    2.33 
  -9  -7   1   21.18    2.37 
  -9  -7   1   28.61    2.42 
   8   7  -1   27.75    2.31 
  -8  -7   1   36.04    2.42 
  -8  -7   1   34.35    2.44 
   7   7  -1  116.59    3.87 
  -7  -7   1  121.43    3.97 
  -7  -7   1  120.62    3.83 
   6   7  -1   18.05    1.81 
  -6  -7   1   16.10    1.84 
  -6  -7   1   19.89    1.87 
   5   7  -1   34.89    2.09 
  -5  -7   1   32.48    2.07 
  -5  -7   1   35.09    2.09 
   4   7  -1    0.92    0.83 
  -4  -7   1    3.14    0.96 
  -4  -7   1    2.09    0.95 
   3   7  -1  234.43    5.24 
   3   7  -1  228.38    5.13 
  -3  -7   1  230.57    5.30 
  -3  -7   1  233.66    4.20 
   2   7  -1    0.51    0.70 
   2   7  -1   -0.08    0.64 
  -2  -7   1   -0.47    0.70 
  -2  -7   1   -0.08    0.53 
   1   7  -1   93.20    2.71 
   1   7  -1   90.16    2.66 
  -1  -7   1   91.88    2.44 
  -1  -7   1   94.07    2.88 
   0   7  -1   56.36    2.03 
   0   7  -1   56.71    2.03 
   0  -7   1   54.64    2.19 
   0  -7   1   59.71    2.04 
  -1   7  -1   55.77    2.03 
  -1   7  -1   56.18    1.97 
   1  -7   1   57.22    2.11 
   1  -7   1   55.60    2.14 
  -2   7  -1   -0.19    0.55 
  -2   7  -1    0.50    0.67 
   2  -7   1    1.12    0.67 
   2  -7   1    1.04    0.77 
  -3   7  -1   29.07    1.64 
  -3   7  -1   29.91    1.50 
   3  -7   1   29.01    1.50 
   3  -7   1   29.01    1.82 
  -4   7  -1    4.29    0.94 
  -4   7  -1    4.08    0.86 
   4  -7   1    2.58    0.69 
   4  -7   1    3.69    1.09 
  -5   7  -1    4.63    0.86 
  -5   7  -1    3.72    0.99 
   5  -7   1    1.35    0.99 
   5  -7   1    3.04    0.68 
  -6   7  -1   70.73    2.83 
  -6   7  -1   73.86    2.54 
   6  -7   1   77.51    2.07 
   6  -7   1   77.25    3.17 
  -7   7  -1   42.56    2.43 
  -7   7  -1   44.09    2.14 
   7  -7   1   38.39    2.61 
  -8   7  -1   28.87    2.36 
  -8   7  -1   31.94    2.03 
   8  -7   1   28.75    2.50 
  -9   7  -1   16.69    2.05 
  -9   7  -1   13.84    1.66 
   9  -7   1   14.82    2.07 
 -10   7  -1   50.50    2.74 
 -10   7  -1   51.67    3.16 
  10  -7   1   54.84    3.53 
 -11   7  -1   12.93    1.83 
 -11   7  -1   16.63    2.38 
  11  -7   1   11.39    2.29 
 -12   7  -1   29.82    2.71 
 -12   7  -1   36.66    3.32 
  12  -7   1   29.73    3.44 
 -13   7  -1    0.21    2.01 
  13  -7   1    3.38    2.23 
 -14   7  -1   25.21    3.26 
  14  -7   1   27.50    3.06 
  14  -7   1   19.99    3.12 
 -15   7  -1    7.87    2.76 
  15  -7   1    2.61    1.85 
  15  -7   1    2.81    2.39 
  16   6  -1    0.69    2.20 
 -16  -6   1   -0.69    2.50 
  15   6  -1   26.42    3.18 
 -15  -6   1   35.31    4.11 
  14   6  -1   -1.29    1.65 
 -14  -6   1   -1.19    1.96 
  13   6  -1   33.52    3.21 
 -13  -6   1   25.87    2.76 
 -13  -6   1   32.43    3.43 
  12   6  -1   30.18    2.78 
 -12  -6   1   32.39    3.11 
 -12  -6   1   36.69    2.81 
  11   6  -1   27.45    2.56 
 -11  -6   1   30.92    2.83 
 -11  -6   1   24.94    2.43 
  10   6  -1    6.10    1.45 
 -10  -6   1    8.33    1.76 
 -10  -6   1    6.60    1.47 
   9   6  -1    0.23    1.07 
  -9  -6   1    0.06    0.99 
  -9  -6   1    0.70    1.12 
   8   6  -1   45.97    2.52 
  -8  -6   1   50.69    2.52 
  -8  -6   1   46.29    2.52 
   7   6  -1   11.65    1.48 
  -7  -6   1   11.44    1.42 
  -7  -6   1    8.15    1.35 
   6   6  -1   24.22    1.83 
  -6  -6   1   22.25    1.71 
  -6  -6   1   25.25    1.87 
   5   6  -1   -0.14    0.75 
  -5  -6   1   -0.81    0.70 
  -5  -6   1    0.50    0.77 
   4   6  -1  122.92    3.44 
  -4  -6   1  122.40    3.40 
  -4  -6   1  122.65    3.42 
   3   6  -1    5.27    0.92 
  -3  -6   1    3.57    0.92 
   2   6  -1   99.22    2.78 
   2   6  -1   92.88    2.67 
  -2  -6   1   90.04    2.79 
  -2  -6   1   95.79    2.18 
   1   6  -1    0.36    0.55 
   1   6  -1    0.35    0.57 
  -1  -6   1   -0.04    0.49 
  -1  -6   1   -0.51    0.61 
   0   6  -1  118.65    2.89 
   0   6  -1  117.52    2.86 
   0  -6   1  120.22    2.87 
   0  -6   1  114.36    3.02 
  -1   6  -1   24.93    1.34 
  -1   6  -1   24.31    1.29 
   1  -6   1   27.99    1.51 
   1  -6   1   27.44    1.46 
  -2   6  -1  183.43    3.95 
  -2   6  -1  174.03    3.79 
   2  -6   1  182.18    4.20 
   2  -6   1  180.27    3.87 
  -3   6  -1   64.33    2.00 
  -3   6  -1   61.62    2.10 
   3  -6   1   60.08    1.89 
   3  -6   1   59.91    2.33 
  -4   6  -1    0.76    0.59 
  -4   6  -1    2.14    0.79 
   4  -6   1    1.97    0.90 
   4  -6   1    1.89    0.55 
  -5   6  -1  120.40    3.34 
  -5   6  -1  119.27    3.06 
   5  -6   1  120.06    2.65 
   5  -6   1  115.25    3.61 
  -6   6  -1    9.88    1.26 
  -6   6  -1   11.38    1.21 
   6  -6   1   10.92    1.54 
   6  -6   1   10.86    0.88 
  -7   6  -1  102.82    3.05 
  -7   6  -1  102.76    3.36 
   7  -6   1  105.46    3.73 
  -8   6  -1    3.94    1.21 
  -8   6  -1    3.15    1.05 
   8  -6   1    1.52    1.10 
  -9   6  -1   72.53    2.90 
  -9   6  -1   81.64    3.34 
   9  -6   1   75.22    3.54 
 -10   6  -1    2.79    1.41 
 -10   6  -1    3.29    1.25 
  10  -6   1    4.24    1.62 
 -11   6  -1   27.77    2.72 
 -11   6  -1   24.59    2.36 
  11  -6   1   27.73    2.95 
 -12   6  -1    1.63    1.70 
 -12   6  -1    1.63    1.35 
  12  -6   1   -2.88    1.52 
 -13   6  -1    7.46    2.24 
  13  -6   1   10.90    1.94 
  13  -6   1   10.99    2.48 
 -14   6  -1   12.09    2.64 
  14  -6   1    8.99    2.54 
  14  -6   1   11.90    2.15 
 -15   6  -1   13.81    3.03 
  15  -6   1   16.23    2.87 
  15  -6   1   16.87    2.49 
  16   5  -1   27.55    3.40 
 -16  -5   1   37.69    4.14 
  15   5  -1    5.17    2.07 
 -15  -5   1    3.62    2.43 
  14   5  -1   25.46    2.92 
 -14  -5   1   22.14    2.92 
  13   5  -1   25.80    2.93 
 -13  -5   1   24.95    2.56 
 -13  -5   1   28.40    3.22 
  12   5  -1   29.74    2.76 
 -12  -5   1   26.98    2.93 
 -12  -5   1   22.73    2.37 
  11   5  -1   17.46    2.08 
 -11  -5   1   15.21    1.83 
 -11  -5   1   16.80    2.13 
  10   5  -1    1.09    1.15 
 -10  -5   1    0.23    1.03 
 -10  -5   1   -0.11    1.16 
   9   5  -1   33.65    2.24 
  -9  -5   1   33.62    2.35 
  -9  -5   1   31.44    2.07 
   8   5  -1    3.63    1.10 
  -8  -5   1    4.59    1.18 
  -8  -5   1    6.52    1.19 
   7   5  -1   70.68    2.74 
  -7  -5   1   72.57    2.75 
  -7  -5   1   77.71    2.69 
   6   5  -1    0.52    0.76 
  -6  -5   1    0.89    0.77 
  -6  -5   1   -0.88    0.66 
   5   5  -1    1.55    0.76 
  -5  -5   1    2.22    0.77 
  -5  -5   1    1.14    0.75 
   4   5  -1   -0.08    0.59 
  -4  -5   1    0.96    0.68 
  -4  -5   1    0.95    0.67 
   3   5  -1  229.52    4.86 
  -3  -5   1  230.20    4.81 
  -3  -5   1  232.40    4.87 
   2   5  -1   38.42    1.63 
   2   5  -1   37.44    1.57 
  -2  -5   1   38.53    1.66 
  -2  -5   1   40.16    1.19 
   1   5  -1  103.69    2.60 
   1   5  -1  104.56    2.54 
  -1  -5   1  103.52    2.32 
  -1  -5   1  101.71    2.71 
   0   5  -1   18.37    1.06 
   0   5  -1   15.81    1.00 
   0  -5   1   17.24    1.07 
   0  -5   1   18.35    1.17 
  -1   5  -1   81.89    2.11 
  -1   5  -1   80.11    2.09 
   1  -5   1   77.81    2.25 
   1  -5   1   79.78    2.16 
  -2   5  -1   42.11    1.48 
  -2   5  -1   40.80    1.52 
   2  -5   1   39.32    1.71 
   2  -5   1   40.89    1.47 
  -3   5  -1   79.94    2.14 
  -3   5  -1   77.92    2.25 
   3  -5   1   77.67    1.97 
   3  -5   1   74.55    2.48 
  -4   5  -1  144.49    3.21 
  -4   5  -1  137.61    3.34 
   4  -5   1  139.06    2.84 
   4  -5   1  135.63    3.65 
  -5   5  -1   11.36    1.18 
  -5   5  -1   11.99    1.11 
   5  -5   1   13.57    1.41 
   5  -5   1   10.91    0.77 
  -6   5  -1  256.40    5.27 
  -6   5  -1  258.89    5.58 
   6  -5   1  259.70    5.94 
  -7   5  -1    7.28    1.08 
  -7   5  -1   10.67    1.37 
   7  -5   1    8.85    1.34 
  -8   5  -1   47.69    2.14 
  -8   5  -1   45.98    2.40 
   8  -5   1   47.40    2.62 
  -9   5  -1   31.31    2.02 
  -9   5  -1   29.64    2.22 
   9  -5   1   28.42    2.40 
 -10   5  -1   49.99    2.88 
 -10   5  -1   51.43    2.60 
  10  -5   1   52.63    3.08 
 -11   5  -1    2.39    1.22 
 -11   5  -1    3.80    1.52 
  11  -5   1    1.57    1.48 
 -12   5  -1   20.64    2.48 
  12  -5   1   18.15    2.48 
  12  -5   1   19.72    2.12 
 -13   5  -1   20.24    2.72 
  13  -5   1   21.77    2.77 
  13  -5   1   25.53    2.80 
 -14   5  -1   17.01    2.72 
  14  -5   1   12.85    2.20 
  14  -5   1   12.07    2.57 
 -15   5  -1   13.18    2.98 
  15  -5   1    5.13    1.88 
  15  -5   1    8.09    2.40 
 -16   5  -1    3.66    2.91 
  16  -5   1    5.56    2.12 
  16  -5   1    7.33    2.52 
  16   4  -1   14.63    2.76 
 -16  -4   1   18.68    3.29 
  15   4  -1    9.18    2.27 
 -15  -4   1   13.92    2.67 
  14   4  -1    2.86    1.79 
 -14  -4   1    7.68    2.15 
  13   4  -1    6.44    1.77 
 -13  -4   1    5.07    1.93 
 -13  -4   1    4.22    1.65 
  12   4  -1   17.42    2.13 
 -12  -4   1   16.28    1.79 
 -12  -4   1   18.99    2.33 
  11   4  -1   30.76    2.46 
 -11  -4   1   33.76    2.25 
 -11  -4   1   35.44    2.68 
  10   4  -1   24.18    1.40 
  10   4  -1   23.86    2.08 
 -10  -4   1   26.51    2.24 
 -10  -4   1   24.20    1.94 
   9   4  -1    0.33    0.53 
   9   4  -1    1.30    0.88 
  -9  -4   1    1.01    0.87 
  -9  -4   1    0.09    0.85 
   8   4  -1   80.75    2.07 
   8   4  -1   84.05    2.97 
  -8  -4   1   86.01    2.76 
  -8  -4   1   84.49    2.96 
   7   4  -1   14.70    0.82 
   7   4  -1   14.93    1.46 
  -7  -4   1   15.54    1.49 
  -7  -4   1   17.88    1.50 
   6   4  -1   79.70    2.62 
  -6  -4   1   82.91    2.55 
  -6  -4   1   83.85    2.65 
   5   4  -1    6.48    0.93 
  -5  -4   1    6.14    0.95 
  -5  -4   1    5.79    0.93 
   4   4  -1  163.09    3.74 
  -4  -4   1  159.65    3.69 
  -4  -4   1  160.98    3.66 
   3   4  -1  100.79    2.66 
  -3  -4   1   97.13    2.58 
  -3  -4   1  100.81    2.62 
   2   4  -1   63.97    1.94 
  -2  -4   1   64.66    1.99 
  -2  -4   1   64.73    1.90 
  -2  -4   1   67.76    1.47 
   1   4  -1  102.17    2.39 
   1   4  -1  100.82    2.30 
  -1  -4   1   96.88    2.09 
  -1  -4   1   93.02    2.42 
   0   4  -1   39.72    1.32 
   0   4  -1   37.74    1.26 
   0  -4   1   37.96    1.39 
   0  -4   1   37.54    1.30 
  -1   4  -1   89.57    2.11 
  -1   4  -1   90.04    2.11 
   1  -4   1   89.12    2.17 
   1  -4   1   89.55    2.29 
  -2   4  -1    3.18    0.60 
  -2   4  -1    3.60    0.57 
   2  -4   1    3.73    0.70 
   2  -4   1    4.91    0.61 
  -3   4  -1  108.29    2.62 
  -3   4  -1  109.30    2.51 
   3  -4   1  107.29    2.87 
   3  -4   1  110.64    2.28 
  -4   4  -1   46.80    1.59 
  -4   4  -1   45.88    1.71 
   4  -4   1   45.67    1.93 
   4  -4   1   45.39    1.22 
  -5   4  -1  123.99    3.12 
  -5   4  -1  118.72    2.90 
   5  -4   1  117.56    3.31 
  -6   4  -1   19.90    1.47 
  -6   4  -1   18.51    1.31 
   6  -4   1   19.11    1.59 
  -7   4  -1    6.72    1.06 
  -7   4  -1    7.69    1.06 
   7  -4   1    8.14    1.32 
  -8   4  -1    3.66    1.02 
  -8   4  -1    4.66    1.02 
   8  -4   1    3.56    1.11 
  -9   4  -1   65.02    2.83 
  -9   4  -1   63.49    2.58 
   9  -4   1   68.69    3.02 
 -10   4  -1    3.39    1.13 
 -10   4  -1    3.78    1.36 
  10  -4   1    6.32    1.51 
 -11   4  -1   24.93    2.24 
 -11   4  -1   25.46    2.43 
  11  -4   1   27.57    2.64 
 -12   4  -1    2.53    1.62 
  12  -4   1    2.79    1.48 
  12  -4   1    1.86    1.30 
 -13   4  -1   22.93    2.60 
  13  -4   1   20.14    2.28 
  13  -4   1   16.83    2.50 
 -14   4  -1   23.01    2.92 
  14  -4   1   23.17    2.87 
  14  -4   1   19.35    2.34 
 -15   4  -1   25.16    3.23 
  15  -4   1   18.47    2.81 
  15  -4   1   19.21    2.47 
 -16   4  -1   28.70    3.60 
  16  -4   1   26.87    3.05 
  16  -4   1   25.12    3.25 
  17   3  -1   10.10    2.63 
 -17  -3   1    8.60    2.95 
  16   3  -1    8.13    2.24 
 -16  -3   1    9.61    2.75 
  15   3  -1   13.05    2.49 
 -15  -3   1   20.13    2.90 
  14   3  -1    3.33    1.79 
 -14  -3   1   -1.04    1.75 
  13   3  -1   39.81    3.03 
 -13  -3   1   42.90    3.24 
  12   3  -1    4.46    1.55 
 -12  -3   1    5.25    1.27 
 -12  -3   1    2.58    1.53 
  11   3  -1   21.83    2.27 
  11   3  -1   21.33    1.58 
 -11  -3   1   20.84    1.79 
 -11  -3   1   21.27    2.24 
  10   3  -1   -0.18    0.97 
  10   3  -1    2.33    0.75 
 -10  -3   1    1.42    1.06 
 -10  -3   1    2.22    0.93 
   9   3  -1   55.50    2.56 
   9   3  -1   55.54    1.90 
  -9  -3   1   55.07    2.54 
  -9  -3   1   54.03    2.19 
   8   3  -1    0.85    0.54 
   8   3  -1   -0.06    0.75 
  -8  -3   1   -0.31    0.75 
  -8  -3   1    1.04    0.71 
   7   3  -1  140.43    3.68 
   7   3  -1  141.09    2.98 
  -7  -3   1  137.65    3.39 
  -7  -3   1  140.79    3.66 
   6   3  -1   83.65    2.61 
   6   3  -1   86.22    1.96 
  -6  -3   1   82.03    2.54 
  -6  -3   1   82.99    2.44 
   5   3  -1   22.48    0.83 
   5   3  -1   22.68    1.34 
  -5  -3   1   21.54    1.26 
  -5  -3   1   21.12    1.29 
   4   3  -1  197.76    4.16 
  -4  -3   1  195.23    4.05 
  -4  -3   1  201.41    4.08 
   3   3  -1  328.82    5.95 
  -3  -3   1  324.97    5.88 
  -3  -3   1  314.31    5.81 
   2   3  -1  569.85    9.41 
  -2  -3   1  561.82    9.34 
  -2  -3   1  554.87    9.39 
   1   3  -1   27.54    1.13 
   1   3  -1   30.56    1.10 
  -1  -3   1   30.44    1.20 
  -1  -3   1   30.23    0.94 
   0   3  -1  646.09   10.18 
   0   3  -1  645.54   10.29 
   0  -3   1  634.97   10.37 
   0  -3   1  629.01   10.26 
  -1   3  -1    6.41    0.64 
  -1   3  -1    5.95    0.64 
   1  -3   1    5.34    0.59 
   1  -3   1    4.64    0.61 
  -2   3  -1  382.69    6.50 
  -2   3  -1  392.70    6.57 
   2  -3   1  393.04    6.38 
   2  -3   1  375.38    6.82 
  -3   3  -1   12.55    0.89 
  -3   3  -1   11.42    0.83 
   3  -3   1   11.86    1.04 
   3  -3   1   12.46    0.60 
  -4   3  -1  141.58    3.13 
  -4   3  -1  142.13    3.01 
   4  -3   1  134.86    3.36 
  -5   3  -1   62.17    1.92 
  -5   3  -1   63.60    2.06 
   5  -3   1   67.82    2.32 
  -6   3  -1   90.26    2.67 
  -6   3  -1   87.52    2.48 
   6  -3   1   87.90    2.83 
  -7   3  -1   14.92    1.43 
  -7   3  -1   12.96    1.26 
   7  -3   1   14.31    1.45 
  -8   3  -1   10.29    1.23 
  -8   3  -1    8.26    1.23 
   8  -3   1    6.48    1.24 
  -9   3  -1   26.96    2.01 
  -9   3  -1   26.19    1.85 
   9  -3   1   28.72    2.10 
 -10   3  -1   55.60    2.58 
 -10   3  -1   56.29    2.79 
  10  -3   1   63.75    2.97 
 -11   3  -1    8.06    1.68 
  11  -3   1   10.42    1.57 
  11  -3   1    7.23    1.64 
 -12   3  -1   16.66    2.16 
  12  -3   1   15.32    1.92 
  12  -3   1   16.48    2.20 
 -13   3  -1   28.15    2.92 
  13  -3   1   24.88    2.91 
  13  -3   1   28.99    2.66 
 -14   3  -1   11.05    2.40 
  14  -3   1    7.94    2.03 
  14  -3   1    6.40    1.69 
 -15   3  -1   30.45    3.50 
  15  -3   1   32.03    3.18 
  15  -3   1   23.27    2.95 
 -16   3  -1   -0.40    2.42 
  16  -3   1    3.32    1.95 
  16  -3   1    1.14    1.92 
  17   2  -1    6.75    2.33 
 -17  -2   1    5.13    2.75 
  16   2  -1   27.11    3.22 
 -16  -2   1   28.11    3.48 
  15   2  -1    3.85    1.81 
 -15  -2   1    0.92    1.96 
  14   2  -1   25.80    2.94 
 -14  -2   1   26.32    3.00 
  13   2  -1    0.61    1.33 
  13   2  -1    0.29    1.01 
 -13  -2   1    2.13    1.56 
  12   2  -1  106.27    3.99 
  12   2  -1  110.17    3.44 
 -12  -2   1   92.42    3.33 
 -12  -2   1  103.42    4.07 
  11   2  -1    1.07    1.09 
  11   2  -1    1.09    0.88 
 -11  -2   1    0.59    0.81 
 -11  -2   1    3.68    1.34 
  10   2  -1   64.75    2.84 
  10   2  -1   65.22    2.38 
 -10  -2   1   70.61    2.98 
 -10  -2   1   65.71    2.36 
   9   2  -1   50.95    1.96 
   9   2  -1   50.55    2.38 
  -9  -2   1   50.88    1.98 
  -9  -2   1   57.18    2.51 
   8   2  -1   43.73    2.08 
   8   2  -1   43.35    1.67 
  -8  -2   1   45.50    1.81 
  -8  -2   1   42.56    2.07 
   7   2  -1  105.45    3.08 
   7   2  -1  111.63    2.66 
  -7  -2   1  115.78    2.83 
  -7  -2   1  113.40    3.13 
   6   2  -1   56.12    1.63 
   6   2  -1   58.93    2.05 
  -6  -2   1   54.89    1.81 
  -6  -2   1   59.45    2.05 
   5   2  -1  147.19    2.90 
   5   2  -1  143.85    3.35 
  -5  -2   1  144.35    3.28 
  -5  -2   1  151.32    3.19 
   4   2  -1   23.63    1.20 
   4   2  -1   24.13    0.84 
  -4  -2   1   25.02    1.13 
  -4  -2   1   23.79    1.13 
   3   2  -1  269.09    4.46 
   3   2  -1  272.77    5.00 
  -3  -2   1  275.80    4.91 
  -3  -2   1  268.77    4.84 
   2   2  -1   25.49    1.07 
   2   2  -1   26.18    0.72 
  -2  -2   1   26.21    1.04 
  -2  -2   1   25.69    0.72 
  -2  -2   1   25.90    0.99 
   1   2  -1   42.70    1.20 
  -1  -2   1   42.91    1.21 
  -1  -2   1   42.42    1.14 
   0   2  -1    4.46    0.48 
   0   2  -1    4.05    0.39 
   0  -2   1    4.54    0.48 
   0  -2   1    4.80    0.49 
  -1   2  -1   49.99    1.22 
  -1   2  -1   48.67    1.17 
   1  -2   1   50.49    1.36 
   1  -2   1   48.29    1.18 
  -2   2  -1  290.96    5.02 
  -2   2  -1  299.18    5.02 
   2  -2   1  299.41    4.76 
   2  -2   1  286.28    5.24 
  -3   2  -1  286.74    5.24 
  -3   2  -1  299.21    5.20 
   3  -2   1  305.20    5.51 
  -4   2  -1   11.05    0.91 
  -4   2  -1   10.60    0.83 
   4  -2   1   11.98    1.03 
  -5   2  -1  201.61    4.24 
  -5   2  -1  215.35    4.17 
   5  -2   1  204.41    4.43 
  -6   2  -1   52.82    1.83 
  -6   2  -1   48.70    1.92 
   6  -2   1   51.27    2.04 
  -7   2  -1   36.42    1.81 
  -7   2  -1   36.08    1.68 
   7  -2   1   37.71    1.88 
  -8   2  -1  132.27    3.72 
  -8   2  -1  145.71    3.64 
   8  -2   1  134.00    3.80 
  -9   2  -1   51.79    2.43 
   9  -2   1   50.66    2.45 
 -10   2  -1   97.78    3.47 
  10  -2   1   95.73    3.29 
  10  -2   1  100.96    3.55 
 -11   2  -1    2.36    1.30 
  11  -2   1    2.86    1.16 
  11  -2   1    1.43    1.19 
 -12   2  -1   49.74    3.13 
  12  -2   1   48.00    2.92 
  12  -2   1   48.31    2.74 
 -13   2  -1    2.30    1.59 
  13  -2   1    2.39    1.45 
  13  -2   1   -0.76    1.16 
 -14   2  -1   26.19    2.93 
  14  -2   1   25.85    2.82 
  14  -2   1   26.99    2.85 
 -15   2  -1   -5.24    1.82 
  15  -2   1    1.77    1.61 
  15  -2   1    1.37    1.69 
 -16   2  -1   18.71    3.23 
  16  -2   1   16.12    2.55 
  16  -2   1   12.35    2.44 
  17   1  -1   17.04    2.86 
 -17  -1   1   20.81    3.51 
  16   1  -1    1.30    1.86 
 -16  -1   1    2.25    2.37 
  15   1  -1   35.43    3.33 
 -15  -1   1   31.46    3.55 
  14   1  -1    2.85    1.35 
  14   1  -1    1.89    1.66 
 -14  -1   1    1.38    1.82 
  13   1  -1   94.68    3.59 
  13   1  -1   96.41    3.96 
 -13  -1   1   94.82    4.12 
  12   1  -1    6.03    1.35 
  12   1  -1    8.70    1.62 
 -12  -1   1    9.64    1.79 
  11   1  -1   55.13    2.50 
  11   1  -1   56.71    2.79 
 -11  -1   1   53.17    2.88 
 -11  -1   1   57.37    2.16 
  10   1  -1   21.45    1.90 
  10   1  -1   22.86    1.68 
 -10  -1   1   22.41    2.00 
 -10  -1   1   24.45    1.46 
   9   1  -1   15.53    1.55 
   9   1  -1   16.12    1.35 
  -9  -1   1   14.68    1.24 
  -9  -1   1   17.39    1.70 
   8   1  -1   95.18    2.70 
   8   1  -1   98.52    2.97 
  -8  -1   1   98.35    3.03 
  -8  -1   1   95.16    2.48 
   7   1  -1   61.96    2.22 
   7   1  -1   69.09    2.07 
  -7  -1   1   66.34    1.94 
  -7  -1   1   70.93    2.38 
   6   1  -1  117.76    2.73 
   6   1  -1  118.84    2.96 
  -6  -1   1  118.35    2.64 
  -6  -1   1  116.87    2.98 
   5   1  -1    3.52    0.66 
   5   1  -1    3.85    0.56 
  -5  -1   1    3.48    0.56 
  -5  -1   1    3.44    0.67 
   4   1  -1   94.66    2.05 
   4   1  -1   93.21    2.24 
  -4  -1   1   87.65    2.19 
  -4  -1   1   93.31    2.07 
   3   1  -1   10.44    0.62 
   3   1  -1    9.65    0.78 
  -3  -1   1    9.44    0.72 
  -3  -1   1    9.19    0.68 
   2   1  -1  104.66    2.12 
   2   1  -1  105.37    1.89 
  -2  -1   1   98.66    2.03 
  -2  -1   1  100.10    1.98 
   1   1  -1   25.19    0.78 
   1   1  -1   26.22    0.65 
  -1  -1   1   25.34    0.65 
  -1  -1   1   25.57    0.76 
  -1  -1   1   24.67    0.68 
   0   1  -1  284.09    4.42 
   0   1  -1  279.33    4.57 
   0  -1   1  285.17    4.42 
   0  -1   1  281.90    4.57 
   0  -1   1  283.56    4.60 
  -1   1  -1   52.56    1.12 
  -1   1  -1   50.22    0.98 
  -1   1  -1   50.96    1.06 
   1  -1   1   51.84    0.99 
   1  -1   1   51.20    1.22 
  -2   1  -1   56.46    1.32 
  -2   1  -1   55.82    1.32 
   2  -1   1   55.94    1.45 
  -3   1  -1    6.24    0.67 
  -3   1  -1    6.15    0.67 
   3  -1   1    6.69    0.77 
  -4   1  -1   63.16    1.70 
  -4   1  -1   61.52    1.75 
   4  -1   1   60.23    1.82 
  -5   1  -1   61.86    1.85 
  -5   1  -1   63.48    1.94 
   5  -1   1   62.88    1.97 
  -6   1  -1  204.68    4.22 
  -6   1  -1  198.47    4.32 
   6  -1   1  199.49    4.36 
  -7   1  -1  105.14    3.01 
  -7   1  -1  110.89    2.93 
   7  -1   1  103.81    2.99 
  -8   1  -1   11.39    1.28 
   8  -1   1   11.59    1.29 
   8  -1   1   11.27    1.30 
  -9   1  -1  122.95    3.68 
   9  -1   1  124.05    3.63 
   9  -1   1  131.62    3.64 
 -10   1  -1    1.22    1.07 
  10  -1   1    1.63    0.94 
  10  -1   1    1.39    0.96 
 -11   1  -1   28.84    2.38 
  11  -1   1   28.37    2.18 
  11  -1   1   31.12    2.23 
 -12   1  -1    4.46    1.57 
  12  -1   1    1.77    1.20 
  12  -1   1    4.45    1.37 
 -13   1  -1   53.54    3.39 
  13  -1   1   47.17    3.07 
  13  -1   1   52.84    3.08 
 -14   1  -1    2.79    2.00 
  14  -1   1    2.14    1.42 
  14  -1   1    3.63    1.65 
 -15   1  -1   21.59    3.12 
  15  -1   1   20.07    2.59 
  15  -1   1   21.01    2.56 
 -16   1  -1    6.26    2.65 
  16  -1   1    8.82    2.22 
  16  -1   1    9.84    2.08 
 -17   1  -1    4.44    2.70 
  17  -1   1   10.65    2.66 
  17   0  -1   -0.91    1.89 
 -17   0   1    1.60    2.64 
  16   0  -1   29.13    3.22 
 -16   0   1   26.48    3.47 
  15   0  -1    3.72    1.84 
  15   0  -1    3.15    1.66 
 -15   0   1    3.54    1.99 
  14   0  -1   16.22    2.29 
  14   0  -1   20.16    2.27 
 -14   0   1   19.92    2.81 
  13   0  -1    9.95    1.69 
  13   0  -1   12.82    1.99 
 -13   0   1   10.27    1.95 
  12   0  -1   33.66    2.36 
  12   0  -1   34.15    2.52 
 -12   0   1   35.30    2.74 
  11   0  -1    3.32    1.17 
  11   0  -1    3.66    1.10 
 -11   0   1    1.78    0.93 
 -11   0   1    3.74    1.24 
  10   0  -1   14.51    1.61 
  10   0  -1   12.45    1.49 
 -10   0   1   14.14    1.61 
 -10   0   1   10.11    1.14 
   9   0  -1   81.73    2.73 
   9   0  -1   72.37    2.69 
  -9   0   1   76.02    2.10 
  -9   0   1   77.80    2.85 
   8   0  -1   18.76    1.46 
   8   0  -1   21.76    1.44 
  -8   0   1   21.59    1.62 
  -8   0   1   18.51    1.11 
   7   0  -1  108.54    2.92 
   7   0  -1  107.24    2.85 
  -7   0   1  107.34    2.41 
  -7   0   1  108.31    3.01 
   6   0  -1   41.07    1.55 
   6   0  -1   37.94    1.56 
  -6   0   1   39.60    1.65 
  -6   0   1   39.10    1.28 
   5   0  -1  215.36    4.22 
   5   0  -1  216.83    4.25 
  -5   0   1  217.46    3.88 
  -5   0   1  215.31    4.36 
   4   0  -1    1.92    0.48 
   4   0  -1    1.24    0.45 
  -4   0   1    2.03    0.48 
  -4   0   1    1.53    0.37 
   3   0  -1  413.10    6.72 
   3   0  -1  390.02    6.67 
  -3   0   1  404.35    6.50 
   2   0  -1   -0.06    0.23 
   2   0  -1    0.32    0.25 
  -2   0   1    0.22    0.24 
  -2   0   1    0.08    0.21 
   1   0  -1  223.10    3.52 
   1   0  -1  215.43    3.49 
  -1   0   1  219.63    3.48 
  -1   0   1  222.93    3.46 
  -1   0   1  187.66    3.79 
   0   0  -1    0.51    0.12 
   0   0  -1    1.08    0.18 
   0   0   1    0.56    0.14 
  -1   0  -1  171.73    2.86 
  -1   0  -1  172.06    2.82 
  -1   0  -1  170.88    2.70 
   1   0   1  172.97    2.93 
   1   0   1  175.87    2.71 
  -2   0  -1  228.00    3.88 
  -2   0  -1  230.32    3.89 
   2   0   1  229.14    3.93 
  -3   0  -1    2.83    0.45 
  -3   0  -1    3.19    0.48 
   3   0   1    3.05    0.48 
  -4   0  -1  267.37    4.90 
  -4   0  -1  261.11    4.81 
   4   0   1  272.28    4.88 
  -5   0  -1   73.11    2.12 
  -5   0  -1   77.64    2.09 
   5   0   1   80.86    2.11 
  -6   0  -1  119.06    3.04 
   6   0   1  121.29    2.96 
   6   0   1  121.39    2.95 
  -7   0  -1    2.10    0.76 
   7   0   1    1.36    0.62 
   7   0   1    1.65    0.65 
  -8   0  -1    8.53    1.22 
   8   0   1    8.16    1.07 
   8   0   1    6.57    1.07 
  -9   0  -1    7.11    1.19 
   9   0   1   11.01    1.29 
   9   0   1    7.67    1.16 
 -10   0  -1   58.47    2.68 
  10   0   1   57.58    2.49 
  10   0   1   53.40    2.48 
 -11   0  -1    4.34    1.38 
  11   0   1    4.42    1.21 
  11   0   1    3.86    1.21 
 -12   0  -1   39.87    2.83 
  12   0   1   41.94    2.67 
  12   0   1   45.65    2.61 
 -13   0  -1   18.82    2.32 
  13   0   1   11.45    1.76 
  13   0   1   16.67    2.14 
 -14   0  -1   24.10    2.81 
  14   0   1   25.65    2.92 
  14   0   1   21.06    2.48 
 -15   0  -1    5.43    2.38 
  15   0   1    3.73    1.54 
  15   0   1    8.24    2.03 
 -16   0  -1    8.08    2.81 
  16   0   1    8.85    2.30 
 -17   0  -1   13.42    3.01 
  17   0   1   14.92    2.67 
  17  -1  -1   21.41    3.02 
 -17   1   1   25.64    3.62 
  16  -1  -1    1.02    1.68 
  16  -1  -1    5.43    1.88 
 -16   1   1    0.01    2.31 
  15  -1  -1    9.75    2.02 
  15  -1  -1   12.35    2.17 
 -15   1   1   10.58    2.48 
  14  -1  -1    6.69    1.72 
  14  -1  -1    1.76    1.47 
 -14   1   1    6.60    2.03 
  13  -1  -1   24.65    2.40 
  13  -1  -1   20.18    2.22 
 -13   1   1   18.36    2.33 
  12  -1  -1   26.45    2.30 
  12  -1  -1   24.71    2.30 
 -12   1   1   25.17    2.49 
  11  -1  -1    0.62    1.02 
  11  -1  -1    1.33    1.07 
 -11   1   1    2.18    1.20 
  10  -1  -1   33.95    2.16 
  10  -1  -1   28.84    1.99 
 -10   1   1   34.98    2.23 
   9  -1  -1    5.75    1.11 
   9  -1  -1    3.90    0.93 
  -9   1   1    5.01    1.07 
  -9   1   1    3.52    0.64 
   8  -1  -1   44.31    2.03 
   8  -1  -1   45.19    1.95 
  -8   1   1   43.50    1.38 
  -8   1   1   43.42    2.07 
   7  -1  -1   52.62    1.91 
   7  -1  -1   48.85    2.00 
  -7   1   1   51.90    2.06 
  -7   1   1   50.85    1.42 
   6  -1  -1  225.50    4.53 
   6  -1  -1  229.88    4.74 
  -6   1   1  226.15    3.99 
  -6   1   1  222.51    4.72 
   5  -1  -1   40.47    1.56 
   5  -1  -1   40.61    1.44 
  -5   1   1   38.77    1.54 
  -5   1   1   40.31    1.12 
   4  -1  -1  229.00    4.23 
   4  -1  -1  230.98    4.44 
  -4   1   1  234.30    3.92 
  -4   1   1  230.06    4.39 
   3  -1  -1   44.44    1.21 
   3  -1  -1   42.82    1.37 
  -3   1   1   45.07    1.34 
  -3   1   1   44.87    1.05 
   2  -1  -1   46.13    1.24 
   2  -1  -1   43.29    1.02 
  -2   1   1   44.90    1.17 
  -2   1   1   46.05    0.98 
   1  -1  -1   73.19    1.26 
   1  -1  -1   72.15    1.49 
   1  -1  -1   73.72    1.35 
  -1   1   1   72.14    1.26 
  -1   1   1   76.07    1.45 
   0  -1  -1   56.00    1.09 
   0  -1  -1   54.93    1.06 
   0   1   1   56.23    1.08 
  -1  -1  -1  236.32    3.84 
  -1  -1  -1  243.99    4.04 
  -1  -1  -1  237.36    3.88 
   1   1   1  243.25    3.88 
   1   1   1  242.25    3.83 
  -2  -1  -1   31.60    0.80 
  -2  -1  -1   32.53    0.96 
   2   1   1   31.64    0.89 
   2   1   1   31.11    0.79 
  -3  -1  -1  388.34    6.71 
  -3  -1  -1  405.41    6.44 
   3   1   1  397.84    6.68 
   3   1   1  407.86    6.51 
  -4  -1  -1    9.48    0.66 
  -4  -1  -1    9.09    0.82 
   4   1   1    9.43    0.79 
   4   1   1    9.80    0.69 
  -5  -1  -1  130.98    2.58 
  -5  -1  -1  132.13    3.03 
   5   1   1  133.67    2.79 
   5   1   1  127.21    2.95 
  -6  -1  -1  105.61    2.82 
  -6  -1  -1  109.78    2.31 
   6   1   1  106.42    2.56 
   6   1   1  106.04    2.74 
  -7  -1  -1   94.45    2.16 
  -7  -1  -1   89.99    2.74 
   7   1   1   92.18    2.66 
   7   1   1   91.48    2.48 
  -8  -1  -1    4.29    0.97 
  -8  -1  -1    4.43    0.68 
   8   1   1    4.60    0.82 
   8   1   1    4.70    0.94 
  -9  -1  -1   72.93    1.99 
  -9  -1  -1   71.34    2.76 
   9   1   1   69.29    2.43 
   9   1   1   72.22    2.67 
 -10  -1  -1   13.66    1.59 
 -10  -1  -1   12.08    1.13 
  10   1   1   12.19    1.48 
  10   1   1   14.28    1.62 
 -11  -1  -1   16.39    1.93 
  11   1   1   13.77    1.59 
  11   1   1   13.42    1.70 
 -12  -1  -1   20.90    2.25 
  12   1   1   17.39    1.85 
  12   1   1   22.39    2.34 
 -13  -1  -1   55.50    3.37 
  13   1   1   50.89    3.18 
  13   1   1   49.80    2.77 
 -14  -1  -1   10.25    2.23 
  14   1   1   12.61    2.01 
  14   1   1   16.75    2.04 
 -15  -1  -1    5.41    2.32 
  15   1   1    6.05    1.92 
 -16  -1  -1   20.96    3.19 
  16   1   1   16.88    2.70 
 -17  -1  -1    0.69    2.72 
  17   1   1   -0.47    1.90 
  16  -2  -1   20.98    2.69 
  16  -2  -1   21.36    2.83 
 -16   2   1   19.61    3.30 
  15  -2  -1    3.58    1.79 
  15  -2  -1    7.22    2.01 
 -15   2   1    4.39    2.33 
  14  -2  -1   13.19    2.15 
  14  -2  -1   20.53    2.38 
 -14   2   1   15.98    2.54 
  13  -2  -1   13.84    1.94 
  13  -2  -1   11.83    1.99 
 -13   2   1    9.66    2.14 
  12  -2  -1    8.23    1.62 
  12  -2  -1   10.57    1.82 
 -12   2   1    7.25    1.69 
  11  -2  -1   15.91    1.94 
  11  -2  -1   18.09    1.86 
 -11   2   1   20.12    2.21 
  10  -2  -1    2.78    1.00 
  10  -2  -1    5.60    1.23 
 -10   2   1    3.63    1.17 
   9  -2  -1  173.07    4.55 
   9  -2  -1  166.84    4.18 
  -9   2   1  165.64    4.44 
   8  -2  -1    2.70    0.83 
   8  -2  -1    3.35    0.95 
  -8   2   1    3.95    0.95 
   7  -2  -1  147.82    3.49 
   7  -2  -1  143.86    3.76 
   6  -2  -1  103.48    2.93 
   6  -2  -1  104.76    2.63 
  -6   2   1  105.52    2.10 
   5  -2  -1  153.67    3.54 
  -5   2   1  151.96    3.46 
  -5   2   1  154.32    2.78 
  -5   2   1  149.69    3.18 
   4  -2  -1   47.28    1.67 
  -4   2   1   48.18    1.15 
  -4   2   1   46.55    1.58 
  -4   2   1   52.15    1.43 
   3  -2  -1    1.92    0.53 
   3  -2  -1    2.35    0.34 
  -3   2   1    2.41    0.42 
  -3   2   1    1.90    0.50 
   2  -2  -1  251.25    4.15 
   2  -2  -1  245.75    4.52 
  -2   2   1  251.53    4.44 
  -2   2   1  256.51    4.16 
   1  -2  -1    9.61    0.40 
   1  -2  -1    9.24    0.59 
   1  -2  -1    8.88    0.47 
  -1   2   1   10.28    0.58 
  -1   2   1    9.15    0.37 
   0  -2  -1  204.14    3.31 
   0  -2  -1  201.43    3.45 
   0  -2  -1  204.67    3.49 
   0   2   1  201.23    3.51 
   0   2   1  211.63    3.32 
  -1  -2  -1   24.48    0.60 
  -1  -2  -1   23.30    0.88 
   1   2   1   24.04    0.58 
   1   2   1   24.49    0.73 
  -2  -2  -1   21.85    0.86 
  -2  -2  -1   22.49    1.00 
   2   2   1   22.45    0.84 
  -3  -2  -1    6.17    0.66 
  -3  -2  -1    5.44    0.66 
   3   2   1    6.32    0.42 
   3   2   1    5.89    0.62 
  -4  -2  -1   71.79    1.76 
  -4  -2  -1   68.38    1.95 
   4   2   1   68.44    1.87 
   4   2   1   68.79    1.51 
  -5  -2  -1   89.56    2.15 
  -5  -2  -1   92.55    2.46 
   5   2   1   92.38    2.39 
   5   2   1   90.87    2.00 
  -6  -2  -1  180.75    4.07 
  -6  -2  -1  184.39    3.63 
   6   2   1  175.64    3.95 
   6   2   1  180.85    3.55 
  -7  -2  -1    4.02    0.88 
  -7  -2  -1    3.14    0.68 
   7   2   1    3.33    0.83 
   7   2   1    3.59    0.65 
  -8  -2  -1   41.96    2.09 
  -8  -2  -1   44.17    1.62 
   8   2   1   42.17    1.65 
   8   2   1   40.06    1.99 
  -9  -2  -1    3.21    1.09 
  -9  -2  -1    4.90    0.86 
   9   2   1    3.84    1.02 
   9   2   1    4.36    0.85 
 -10  -2  -1   53.09    1.95 
 -10  -2  -1   54.47    2.65 
  10   2   1   48.72    2.42 
  10   2   1   51.24    2.13 
 -11  -2  -1   12.48    1.68 
 -11  -2  -1   12.95    1.42 
  11   2   1   12.39    1.70 
  11   2   1   12.89    1.50 
 -12  -2  -1   23.72    2.50 
  12   2   1   24.94    1.99 
  12   2   1   23.57    2.33 
 -13  -2  -1   33.63    3.05 
  13   2   1   40.87    3.00 
  13   2   1   37.14    2.36 
 -14  -2  -1   13.30    2.35 
  14   2   1   21.28    2.51 
 -15  -2  -1   15.67    2.81 
  15   2   1   15.02    2.39 
 -16  -2  -1    1.48    2.41 
  16   2   1    3.33    2.04 
 -17  -2  -1   13.29    3.30 
  17   2   1   12.88    2.75 
  16  -3  -1   12.64    2.43 
  16  -3  -1   13.42    2.54 
 -16   3   1   13.12    2.95 
  15  -3  -1    5.44    1.98 
  15  -3  -1    6.45    1.92 
 -15   3   1    4.66    2.36 
  14  -3  -1   12.74    2.25 
  14  -3  -1   13.11    2.07 
 -14   3   1   10.00    2.29 
  13  -3  -1   11.11    1.93 
  13  -3  -1   10.18    1.98 
 -13   3   1    8.70    1.93 
  12  -3  -1   26.54    2.65 
  12  -3  -1   20.81    2.24 
 -12   3   1   21.88    2.57 
  11  -3  -1   -1.16    0.89 
  11  -3  -1    1.39    1.18 
 -11   3   1   -1.13    1.04 
  10  -3  -1   64.96    3.02 
  10  -3  -1   60.21    2.56 
 -10   3   1   61.28    2.87 
   9  -3  -1   15.93    1.55 
   9  -3  -1   14.39    1.75 
  -9   3   1   16.51    1.75 
   8  -3  -1   67.18    2.71 
   8  -3  -1   67.46    2.32 
  -8   3   1   65.69    2.61 
   7  -3  -1    9.15    1.26 
  -7   3   1    8.88    1.13 
  -7   3   1    8.32    0.98 
   6  -3  -1  263.79    5.54 
  -6   3   1  254.39    5.34 
  -6   3   1  251.41    4.96 
   5  -3  -1  132.92    3.40 
  -5   3   1  135.09    3.27 
  -5   3   1  134.81    2.94 
  -5   3   1  137.79    2.56 
   4  -3  -1  141.76    3.40 
   4  -3  -1  145.73    2.69 
  -4   3   1  146.28    3.27 
  -4   3   1  145.82    2.92 
   3  -3  -1  443.40    7.75 
   3  -3  -1  446.08    7.12 
  -3   3   1  424.85    7.54 
  -3   3   1  443.26    7.22 
   2  -3  -1   43.80    1.49 
   2  -3  -1   39.69    1.13 
  -2   3   1   43.47    1.38 
  -2   3   1   46.30    1.11 
   1  -3  -1  268.43    4.59 
   1  -3  -1  263.76    4.76 
  -1   3   1  272.00    4.40 
  -1   3   1  269.15    4.72 
   0  -3  -1   13.66    0.76 
   0  -3  -1   15.15    0.75 
   0   3   1   14.20    0.78 
   0   3   1   15.55    0.63 
  -1  -3  -1  371.21    5.96 
  -1  -3  -1  372.74    6.30 
   1   3   1  372.52    6.38 
   1   3   1  373.66    6.18 
  -2  -3  -1    7.69    0.78 
  -2  -3  -1    6.55    0.78 
   2   3   1    8.52    0.71 
  -3  -3  -1  204.57    4.12 
  -3  -3  -1  198.36    3.88 
   3   3   1  200.56    3.88 
  -4  -3  -1   60.77    1.95 
  -4  -3  -1   62.27    1.80 
   4   3   1   64.07    1.86 
  -5  -3  -1   84.29    2.25 
  -5  -3  -1   85.82    2.44 
   5   3   1   86.89    2.37 
  -6  -3  -1    1.32    0.70 
  -6  -3  -1    0.94    0.58 
   6   3   1    0.86    0.39 
   6   3   1    1.24    0.60 
  -7  -3  -1   44.68    2.02 
  -7  -3  -1   44.49    1.72 
   7   3   1   42.77    1.41 
   7   3   1   46.97    1.96 
  -8  -3  -1    7.57    1.18 
  -8  -3  -1   10.64    1.10 
   8   3   1    9.43    1.22 
   8   3   1    7.44    0.88 
  -9  -3  -1   36.90    1.75 
  -9  -3  -1   36.90    2.20 
   9   3   1   36.67    1.55 
   9   3   1   39.47    2.12 
 -10  -3  -1    4.28    1.22 
 -10  -3  -1    6.81    1.06 
  10   3   1    8.59    1.40 
  10   3   1    7.17    0.97 
 -11  -3  -1   12.44    1.36 
 -11  -3  -1   11.10    1.73 
  11   3   1   12.22    1.46 
  11   3   1   11.39    1.68 
 -12  -3  -1   37.69    2.29 
 -12  -3  -1   37.89    2.86 
  12   3   1   34.81    2.67 
  12   3   1   35.21    1.97 
 -13  -3  -1   35.14    3.14 
  13   3   1   33.19    2.81 
 -14  -3  -1   21.53    2.83 
  14   3   1   15.11    2.36 
 -15  -3  -1   10.08    2.56 
  15   3   1    9.46    2.29 
 -16  -3  -1   33.10    3.75 
  16   3   1   25.90    3.15 
 -17  -3  -1    4.46    2.77 
  17   3   1   -0.76    2.07 
  16  -4  -1   11.12    2.59 
  16  -4  -1    9.92    2.33 
 -16   4   1    9.61    2.81 
  15  -4  -1   34.78    3.31 
  15  -4  -1   35.31    3.58 
 -15   4   1   36.39    3.79 
  14  -4  -1    5.18    1.89 
  14  -4  -1    1.47    1.54 
 -14   4   1    4.42    2.05 
  13  -4  -1   44.08    3.39 
  13  -4  -1   42.41    2.92 
 -13   4   1   45.10    3.43 
  12  -4  -1    2.93    1.29 
  12  -4  -1    0.43    1.37 
 -12   4   1    1.12    1.48 
  11  -4  -1   19.61    2.17 
  11  -4  -1   17.32    1.85 
 -11   4   1   14.02    1.92 
  10  -4  -1    3.00    1.07 
  10  -4  -1    3.26    1.32 
 -10   4   1    3.01    1.22 
   9  -4  -1   72.03    2.62 
   9  -4  -1   75.25    3.17 
  -9   4   1   69.57    2.93 
   8  -4  -1   30.69    2.13 
  -8   4   1   29.85    1.98 
  -8   4   1   29.06    1.67 
   7  -4  -1   60.56    2.56 
  -7   4   1   54.43    2.01 
  -7   4   1   56.23    2.33 
   6  -4  -1   47.89    2.24 
  -6   4   1   51.91    1.36 
  -6   4   1   52.60    1.77 
   5  -4  -1  108.58    2.25 
   5  -4  -1  112.91    3.18 
  -5   4   1  108.74    2.57 
  -5   4   1  108.03    2.94 
   4  -4  -1   32.64    1.09 
   4  -4  -1   32.70    1.65 
  -4   4   1   35.72    1.54 
  -4   4   1   32.15    1.20 
   3  -4  -1   24.77    0.94 
   3  -4  -1   21.36    1.31 
  -3   4   1   22.05    1.21 
  -3   4   1   25.45    0.97 
   2  -4  -1  168.83    3.62 
   2  -4  -1  170.78    3.27 
  -2   4   1  175.64    3.16 
  -2   4   1  170.13    3.52 
   1  -4  -1   23.25    1.13 
   1  -4  -1   26.26    1.04 
  -1   4   1   26.70    0.88 
  -1   4   1   26.01    1.12 
   0  -4  -1  168.25    3.26 
   0  -4  -1  170.58    3.37 
   0   4   1  175.30    3.15 
   0   4   1  165.83    3.37 
  -1  -4  -1   10.24    0.86 
  -1  -4  -1    9.59    0.64 
   1   4   1    9.17    0.87 
   1   4   1    8.58    0.75 
  -2  -4  -1  164.00    3.47 
  -2  -4  -1  165.77    3.57 
   2   4   1  168.54    3.38 
  -3  -4  -1    1.22    0.56 
  -3  -4  -1    2.09    0.67 
   3   4   1    1.26    0.52 
  -4  -4  -1   37.78    1.54 
  -4  -4  -1   37.46    1.69 
   4   4   1   40.38    1.56 
  -5  -4  -1    5.64    0.92 
  -5  -4  -1    5.72    0.84 
   5   4   1    6.12    0.87 
  -6  -4  -1   77.21    2.59 
  -6  -4  -1   76.01    2.35 
   6   4   1   74.44    2.42 
  -7  -4  -1   16.72    1.59 
  -7  -4  -1   19.04    1.42 
   7   4   1   19.69    1.53 
   7   4   1   21.68    0.89 
  -8  -4  -1   29.21    1.93 
  -8  -4  -1   29.93    1.68 
   8   4   1   26.97    1.12 
   8   4   1   27.82    1.86 
  -9  -4  -1   23.52    1.65 
  -9  -4  -1   20.85    1.93 
   9   4   1   21.93    1.15 
   9   4   1   22.62    1.90 
 -10  -4  -1   26.29    2.20 
 -10  -4  -1   24.67    1.80 
  10   4   1   26.59    1.44 
  10   4   1   24.26    2.11 
 -11  -4  -1   49.52    2.91 
 -11  -4  -1   50.33    2.38 
  11   4   1   52.05    2.91 
 -12  -4  -1    1.13    1.12 
 -12  -4  -1    1.12    1.43 
  12   4   1    0.63    1.27 
 -13  -4  -1   68.19    3.75 
  13   4   1   60.45    3.45 
 -14  -4  -1    0.45    1.87 
  14   4   1    2.35    1.68 
 -15  -4  -1   20.75    3.18 
  15   4   1   31.53    3.48 
 -16  -4  -1    1.01    2.51 
  16   4   1   -2.31    1.80 
 -17  -4  -1   11.64    3.21 
  17   4   1   10.16    2.57 
  16  -5  -1   25.93    2.93 
  16  -5  -1   20.94    3.24 
 -16   5   1   28.63    3.83 
  15  -5  -1    0.32    1.55 
  15  -5  -1    0.89    1.91 
 -15   5   1    1.71    2.36 
  14  -5  -1   38.23    3.11 
  14  -5  -1   33.80    3.51 
 -14   5   1   32.96    3.62 
  13  -5  -1    2.14    1.38 
  13  -5  -1    3.29    1.83 
 -13   5   1   -2.39    1.62 
  12  -5  -1   45.55    2.74 
  12  -5  -1   45.28    3.38 
 -12   5   1   37.95    3.12 
  11  -5  -1   13.54    2.08 
  11  -5  -1   15.56    1.83 
 -11   5   1   14.18    2.13 
  10  -5  -1   39.53    2.25 
  10  -5  -1   42.68    2.86 
 -10   5   1   42.69    2.68 
   9  -5  -1   42.08    2.62 
  -9   5   1   35.84    2.01 
  -9   5   1   37.82    2.41 
   8  -5  -1   29.42    2.26 
  -8   5   1   23.17    1.98 
  -8   5   1   31.93    1.77 
   7  -5  -1   49.93    2.48 
  -7   5   1   53.12    2.36 
  -7   5   1   56.72    2.01 
   6  -5  -1   46.86    2.30 
   6  -5  -1   49.14    1.42 
  -6   5   1   46.44    2.08 
  -6   5   1   46.43    1.74 
   5  -5  -1   22.49    1.04 
   5  -5  -1   22.85    1.67 
  -5   5   1   24.54    1.53 
  -5   5   1   24.01    1.22 
   4  -5  -1   50.22    2.10 
   4  -5  -1   52.13    1.51 
  -4   5   1   49.87    1.92 
  -4   5   1   50.68    1.57 
   3  -5  -1  197.81    4.40 
   3  -5  -1  199.96    3.83 
  -3   5   1  201.94    3.80 
  -3   5   1  200.57    4.25 
   2  -5  -1    0.20    0.42 
   2  -5  -1    0.30    0.57 
  -2   5   1    0.16    0.36 
  -2   5   1   -0.28    0.47 
   1  -5  -1   53.66    1.76 
   1  -5  -1   52.47    1.62 
  -1   5   1   52.49    1.73 
  -1   5   1   54.54    1.45 
   0  -5  -1   52.56    1.69 
   0  -5  -1   49.65    1.57 
   0   5   1   51.72    1.69 
   0   5   1   53.13    1.49 
  -1  -5  -1   28.83    1.08 
  -1  -5  -1   31.56    1.38 
   1   5   1   30.07    1.38 
   1   5   1   31.90    1.25 
  -2  -5  -1   33.39    1.49 
  -2  -5  -1   33.98    0.99 
   2   5   1   35.37    1.41 
   2   5   1   33.00    1.53 
  -3  -5  -1   87.39    2.58 
  -3  -5  -1   85.48    2.46 
   3   5   1   84.18    2.34 
  -4  -5  -1   15.39    1.28 
  -4  -5  -1   17.27    1.43 
   4   5   1   17.14    1.22 
  -5  -5  -1   45.08    2.11 
  -5  -5  -1   48.40    1.96 
   5   5   1   48.21    1.91 
  -6  -5  -1   13.28    1.52 
  -6  -5  -1   15.02    1.41 
   6   5   1   13.48    1.31 
  -7  -5  -1   70.65    2.48 
  -7  -5  -1   66.83    2.69 
   7   5   1   66.19    2.54 
  -8  -5  -1   49.59    2.47 
  -8  -5  -1   47.32    2.16 
   8   5   1   48.21    2.31 
  -9  -5  -1   46.07    2.24 
  -9  -5  -1   41.32    2.50 
   9   5   1   40.02    2.35 
 -10  -5  -1   86.33    3.53 
 -10  -5  -1   73.23    2.89 
  10   5   1   79.46    3.28 
 -11  -5  -1   -0.24    1.06 
 -11  -5  -1    1.50    1.44 
  11   5   1   -0.93    1.17 
 -12  -5  -1   78.44    4.01 
 -12  -5  -1   78.20    3.12 
  12   5   1   75.50    3.67 
 -13  -5  -1    3.25    1.90 
 -13  -5  -1    5.67    1.72 
  13   5   1    8.37    1.87 
 -14  -5  -1   41.21    3.81 
  14   5   1   38.79    3.40 
 -15  -5  -1    0.39    2.30 
  15   5   1    2.13    2.03 
 -16  -5  -1   16.18    3.30 
  16   5   1   11.94    2.61 
 -17  -5  -1    7.90    3.03 
  17   5   1    4.00    2.50 
  15  -6  -1   17.16    2.94 
  15  -6  -1    9.66    2.06 
 -15   6   1   19.19    3.27 
  14  -6  -1    1.75    1.49 
  14  -6  -1    2.77    2.07 
 -14   6   1    1.39    2.10 
  13  -6  -1   38.09    3.68 
  13  -6  -1   33.44    2.74 
 -13   6   1   38.76    3.63 
  12  -6  -1    1.54    1.30 
  12  -6  -1    1.69    1.70 
 -12   6   1    1.21    1.68 
  11  -6  -1   27.74    2.25 
  11  -6  -1   28.45    2.79 
 -11   6   1   25.71    2.68 
  10  -6  -1   14.33    2.11 
 -10   6   1   19.84    2.29 
 -10   6   1   16.09    1.71 
   9  -6  -1   38.02    2.75 
  -9   6   1   38.30    2.13 
  -9   6   1   39.13    2.61 
   8  -6  -1   92.10    3.70 
  -8   6   1  101.62    3.55 
  -8   6   1   96.50    2.94 
   7  -6  -1   25.87    2.14 
   7  -6  -1   22.36    1.11 
  -7   6   1   23.51    1.51 
  -7   6   1   20.42    1.86 
   6  -6  -1   64.20    2.83 
   6  -6  -1   68.11    1.85 
  -6   6   1   72.52    2.69 
  -6   6   1   71.06    2.17 
   5  -6  -1    1.05    0.86 
   5  -6  -1    0.69    0.50 
  -5   6   1    0.06    0.70 
  -5   6   1    1.62    0.56 
   4  -6  -1   65.85    1.89 
   4  -6  -1   65.28    2.52 
  -4   6   1   63.21    2.30 
  -4   6   1   69.31    1.93 
   3  -6  -1    0.88    0.52 
   3  -6  -1    0.05    0.70 
  -3   6   1    0.70    0.65 
  -3   6   1    0.62    0.46 
   2  -6  -1  125.93    3.25 
   2  -6  -1  129.78    2.97 
  -2   6   1  125.02    3.13 
  -2   6   1  128.06    2.74 
   1  -6  -1   30.17    1.49 
   1  -6  -1   29.28    1.38 
  -1   6   1   31.01    1.20 
  -1   6   1   29.47    1.45 
   0  -6  -1  109.76    2.80 
   0  -6  -1  108.45    2.64 
   0   6   1  109.31    2.53 
   0   6   1  108.54    2.78 
  -1  -6  -1   58.91    1.69 
  -1  -6  -1   58.09    2.01 
   1   6   1   58.72    2.02 
   1   6   1   59.15    1.85 
  -2  -6  -1  184.97    3.40 
  -2  -6  -1  178.51    4.07 
   2   6   1  184.21    4.15 
   2   6   1  179.17    3.91 
  -3  -6  -1   36.33    1.79 
  -3  -6  -1   34.26    1.72 
   3   6   1   34.86    1.63 
  -4  -6  -1   45.10    2.13 
  -4  -6  -1   43.82    1.97 
   4   6   1   42.02    1.86 
  -5  -6  -1   93.46    3.07 
  -5  -6  -1   91.01    2.91 
   5   6   1   94.10    2.87 
  -6  -6  -1   47.54    2.19 
  -6  -6  -1   46.79    2.34 
   6   6   1   45.93    2.11 
  -7  -6  -1   51.30    2.52 
  -7  -6  -1   55.55    2.40 
   7   6   1   52.27    2.35 
  -8  -6  -1    1.05    1.05 
  -8  -6  -1    0.89    0.95 
   8   6   1    1.32    0.89 
  -9  -6  -1   56.78    2.91 
  -9  -6  -1   54.41    2.56 
   9   6   1   52.99    2.69 
 -10  -6  -1    0.99    1.30 
 -10  -6  -1   -1.11    1.06 
  10   6   1    0.79    1.16 
 -11  -6  -1   49.15    2.76 
 -11  -6  -1   52.73    3.26 
  11   6   1   54.26    3.04 
 -12  -6  -1    5.44    1.52 
 -12  -6  -1    5.61    1.81 
  12   6   1    4.00    1.54 
 -13  -6  -1   41.40    2.85 
 -13  -6  -1   39.29    3.56 
  13   6   1   40.05    3.26 
 -14  -6  -1    5.91    2.38 
  14   6   1   12.52    2.46 
 -15  -6  -1   16.08    3.10 
  15   6   1   12.41    2.49 
 -16  -6  -1    3.06    2.68 
  16   6   1    3.51    2.19 
  15  -7  -1    5.46    2.42 
 -15   7   1    6.33    2.72 
  14  -7  -1    7.72    2.46 
  14  -7  -1   12.57    2.10 
 -14   7   1    7.91    2.65 
  13  -7  -1   12.10    2.63 
  13  -7  -1    6.17    1.62 
 -13   7   1    6.32    2.36 
  12  -7  -1    6.54    2.04 
  12  -7  -1    4.39    1.44 
 -12   7   1    4.97    2.06 
  11  -7  -1    6.30    1.90 
 -11   7   1    6.03    1.82 
  10  -7  -1    9.97    2.05 
 -10   7   1    9.46    1.82 
 -10   7   1   10.84    1.50 
   9  -7  -1   37.25    2.86 
  -9   7   1   42.06    2.76 
  -9   7   1   41.58    2.23 
   8  -7  -1    3.35    1.40 
  -8   7   1    2.93    0.99 
  -8   7   1    4.32    1.27 
   7  -7  -1   71.24    3.28 
   7  -7  -1   73.46    2.07 
  -7   7   1   72.77    2.48 
  -7   7   1   75.77    3.05 
   6  -7  -1    9.05    1.48 
   6  -7  -1   10.37    1.05 
  -6   7   1    9.93    1.09 
  -6   7   1   10.41    1.38 
   5  -7  -1   43.85    1.66 
   5  -7  -1   44.74    2.41 
  -5   7   1   48.33    2.22 
  -5   7   1   47.15    1.74 
   4  -7  -1    5.28    1.13 
   4  -7  -1    4.68    0.78 
  -4   7   1    4.96    0.98 
  -4   7   1    4.37    0.73 
   3  -7  -1  114.17    3.41 
   3  -7  -1  120.52    2.93 
  -3   7   1  116.92    2.75 
  -3   7   1  118.02    3.24 
   2  -7  -1   36.84    1.88 
   2  -7  -1   35.20    1.62 
  -2   7   1   37.29    1.44 
  -2   7   1   37.85    1.77 
   1  -7  -1   99.68    2.82 
   1  -7  -1  103.84    2.80 
  -1   7   1  100.73    2.48 
  -1   7   1   99.07    2.82 
   0  -7  -1  139.45    3.28 
   0  -7  -1  140.51    3.49 
   0   7   1  140.45    3.16 
   0   7   1  140.45    3.47 
  -1  -7  -1  223.37    4.91 
  -1  -7  -1  222.79    4.41 
   1   7   1  224.18    4.87 
   1   7   1  235.31    4.67 
  -2  -7  -1  141.78    2.94 
  -2  -7  -1  145.47    3.69 
   2   7   1  141.59    3.67 
   2   7   1  140.87    3.46 
  -3  -7  -1   25.72    1.71 
   3   7   1   30.73    1.69 
   3   7   1   32.11    1.88 
  -4  -7  -1  261.35    5.72 
  -4  -7  -1  261.55    5.84 
   4   7   1  257.59    5.60 
  -5  -7  -1    1.08    0.88 
  -5  -7  -1    0.04    0.86 
   5   7   1    1.63    0.85 
  -6  -7  -1   33.27    2.23 
  -6  -7  -1   33.70    2.07 
   6   7   1   31.44    1.96 
  -7  -7  -1   13.66    1.75 
  -7  -7  -1   13.18    1.56 
   7   7   1   10.38    1.43 
  -8  -7  -1   15.11    1.85 
  -8  -7  -1   17.94    1.81 
   8   7   1   14.47    1.67 
  -9  -7  -1   11.68    1.89 
  -9  -7  -1   11.77    1.70 
   9   7   1   10.63    1.61 
 -10  -7  -1   47.81    3.12 
 -10  -7  -1   49.57    2.81 
  10   7   1   47.01    2.85 
 -11  -7  -1    2.15    1.60 
 -11  -7  -1    1.82    1.42 
  11   7   1    4.49    1.57 
 -12  -7  -1   25.63    2.85 
 -12  -7  -1   18.61    2.23 
  12   7   1   17.20    2.29 
 -13  -7  -1   14.91    2.07 
 -13  -7  -1   11.16    2.48 
  13   7   1   10.00    2.19 
 -14  -7  -1   17.39    2.99 
  14   7   1   18.33    2.70 
 -15  -7  -1    1.21    2.53 
  15   7   1    3.74    2.09 
 -16  -7  -1   11.53    3.10 
  16   7   1    5.56    2.44 
  14  -8  -1   16.16    3.22 
 -14   8   1   18.80    3.12 
  13  -8  -1   23.08    3.30 
 -13   8   1   25.36    3.08 
  12  -8  -1   36.44    3.74 
  12  -8  -1   35.57    2.78 
 -12   8   1   45.60    3.75 
  11  -8  -1    0.05    1.66 
 -11   8   1    1.31    1.19 
 -11   8   1    4.56    1.78 
  10  -8  -1   44.00    3.43 
 -10   8   1   28.79    2.96 
 -10   8   1   41.27    2.48 
   9  -8  -1    3.22    1.65 
  -9   8   1    0.50    1.34 
  -9   8   1    0.14    0.92 
   8  -8  -1  102.56    4.21 
  -8   8   1   98.18    3.84 
  -8   8   1  102.74    3.13 
   7  -8  -1    7.18    0.95 
   7  -8  -1    8.01    1.69 
  -7   8   1    5.28    1.29 
  -7   8   1    8.33    1.12 
   6  -8  -1   76.64    2.31 
   6  -8  -1   75.17    3.31 
  -6   8   1   76.94    2.50 
  -6   8   1   77.82    3.08 
   5  -8  -1    9.36    1.02 
   5  -8  -1    8.03    1.50 
  -5   8   1    9.40    1.35 
  -5   8   1    9.95    1.08 
   4  -8  -1   66.46    2.82 
   4  -8  -1   62.11    2.14 
  -4   8   1   61.79    2.55 
  -4   8   1   64.73    2.08 
   3  -8  -1   10.03    1.39 
   3  -8  -1    9.33    1.09 
  -3   8   1    9.81    1.23 
  -3   8   1   10.11    1.09 
   2  -8  -1   39.28    1.83 
   2  -8  -1   39.09    2.04 
  -2   8   1   40.03    1.64 
  -2   8   1   38.54    1.92 
   1  -8  -1   63.94    2.38 
   1  -8  -1   65.56    2.35 
  -1   8   1   63.63    2.02 
  -1   8   1   61.61    2.36 
   0  -8  -1   58.73    2.31 
   0  -8  -1   61.00    2.16 
   0   8   1   59.62    2.33 
   0   8   1   61.80    2.06 
  -1  -8  -1  143.42    3.88 
  -1  -8  -1  152.69    3.42 
   1   8   1  147.54    3.57 
   1   8   1  148.35    3.84 
  -2  -8  -1   42.17    1.53 
  -2  -8  -1   43.00    2.11 
   2   8   1   39.83    1.90 
   2   8   1   44.03    2.12 
  -3  -8  -1   81.75    2.90 
  -3  -8  -1   80.37    1.94 
   3   8   1   75.29    2.88 
   3   8   1   78.38    2.70 
  -4  -8  -1    3.47    1.02 
   4   8   1    2.78    0.96 
   4   8   1    2.95    1.07 
  -5  -8  -1   71.99    2.89 
  -5  -8  -1   71.33    2.97 
   5   8   1   74.03    2.85 
  -6  -8  -1    5.81    1.39 
  -6  -8  -1    6.51    1.34 
   6   8   1    6.34    1.27 
  -7  -8  -1   13.97    1.84 
  -7  -8  -1   15.99    1.80 
   7   8   1   14.73    1.74 
  -8  -8  -1   27.27    2.50 
  -8  -8  -1   28.80    2.38 
   8   8   1   26.62    2.28 
  -9  -8  -1   26.74    2.70 
  -9  -8  -1   30.17    2.55 
   9   8   1   31.71    2.49 
 -10  -8  -1    2.03    1.37 
 -10  -8  -1   -0.88    1.55 
  10   8   1    2.34    1.46 
 -11  -8  -1   21.42    2.62 
 -11  -8  -1   29.56    2.76 
  11   8   1   32.82    2.89 
 -12  -8  -1    5.80    1.82 
 -12  -8  -1    7.66    2.26 
  12   8   1    5.24    1.86 
 -13  -8  -1   25.15    3.18 
 -13  -8  -1   25.17    2.99 
  13   8   1   22.15    2.82 
 -14  -8  -1   23.46    3.43 
 -14  -8  -1   19.97    2.59 
  14   8   1   14.78    2.67 
 -15  -8  -1    1.10    2.65 
  15   8   1    2.68    2.12 
 -16  -8  -1   18.29    3.72 
  16   8   1    9.67    2.77 
 -14   9   1    3.11    2.49 
  13  -9  -1   25.76    3.61 
 -13   9   1   23.15    3.16 
  12  -9  -1    2.88    2.30 
 -12   9   1    4.79    2.25 
  11  -9  -1   35.85    3.65 
 -11   9   1   36.63    3.34 
  10  -9  -1   -0.36    1.74 
 -10   9   1    2.27    1.35 
 -10   9   1    0.99    1.62 
   9  -9  -1   83.69    4.27 
  -9   9   1   88.69    3.93 
  -9   9   1   80.09    3.09 
   8  -9  -1    2.38    1.64 
  -8   9   1    1.36    1.05 
  -8   9   1    2.97    1.47 
   7  -9  -1  111.57    4.35 
  -7   9   1  106.97    3.21 
  -7   9   1   99.59    3.84 
   6  -9  -1   41.18    2.85 
   6  -9  -1   40.36    1.88 
  -6   9   1   36.11    1.93 
  -6   9   1   36.25    2.44 
   5  -9  -1   60.00    3.07 
   5  -9  -1   58.16    2.28 
  -5   9   1   62.54    2.82 
  -5   9   1   59.18    2.21 
   4  -9  -1   69.33    2.44 
   4  -9  -1   70.43    3.06 
  -4   9   1   71.58    2.84 
  -4   9   1   69.59    2.28 
   3  -9  -1   32.68    1.88 
   3  -9  -1   35.70    2.24 
  -3   9   1   30.16    1.60 
  -3   9   1   31.92    2.01 
   2  -9  -1  103.67    3.33 
   2  -9  -1  103.38    3.14 
  -2   9   1  101.45    3.26 
  -2   9   1  104.53    2.84 
   1  -9  -1    4.57    1.07 
   1  -9  -1    2.40    0.97 
  -1   9   1    4.08    1.04 
  -1   9   1    3.40    0.81 
   0  -9  -1  108.13    3.32 
   0  -9  -1  107.20    3.09 
   0   9   1  111.86    3.04 
   0   9   1  110.22    3.35 
  -1  -9  -1    3.50    0.85 
  -1  -9  -1    3.36    1.06 
   1   9   1    3.94    1.04 
   1   9   1    2.95    0.87 
  -2  -9  -1   24.15    1.37 
  -2  -9  -1   23.39    1.89 
   2   9   1   25.71    1.88 
   2   9   1   23.86    1.68 
  -3  -9  -1   12.80    1.05 
  -3  -9  -1   11.47    1.51 
   3   9   1   14.10    1.49 
   3   9   1   13.43    1.59 
  -4  -9  -1   63.23    2.83 
   4   9   1   65.78    2.73 
   4   9   1   66.78    2.89 
  -5  -9  -1    9.56    1.50 
   5   9   1    9.49    1.56 
   5   9   1    9.06    1.40 
  -6  -9  -1    8.72    1.67 
  -6  -9  -1   10.48    1.62 
   6   9   1   13.57    1.71 
  -7  -9  -1    0.25    1.21 
  -7  -9  -1    1.93    1.36 
   7   9   1    1.01    1.10 
  -8  -9  -1   35.67    2.71 
  -8  -9  -1   29.90    2.78 
   8   9   1   34.40    2.59 
  -9  -9  -1   15.28    2.06 
  -9  -9  -1   14.09    2.14 
   9   9   1   14.42    2.04 
 -10  -9  -1   27.99    2.80 
 -10  -9  -1   23.58    2.76 
  10   9   1   22.18    2.44 
 -11  -9  -1   17.07    2.63 
 -11  -9  -1   20.49    2.45 
  11   9   1   17.06    2.44 
 -12  -9  -1    5.75    2.26 
 -12  -9  -1    8.08    2.06 
  12   9   1    2.96    1.91 
 -13  -9  -1   43.23    3.48 
 -13  -9  -1   39.61    4.13 
  13   9   1   28.69    3.24 
 -14  -9  -1    5.80    2.68 
 -14  -9  -1    2.58    2.09 
  14   9   1    5.50    2.34 
 -15  -9  -1    8.18    3.19 
  15   9   1    9.13    2.73 
  13 -10  -1   -2.70    2.26 
 -13  10   1    3.57    2.35 
  12 -10  -1   42.15    4.24 
 -12  10   1   40.93    3.88 
  11 -10  -1   -0.63    2.13 
 -11  10   1    2.62    2.09 
  10 -10  -1   23.52    3.04 
 -10  10   1   20.56    2.68 
   9 -10  -1   16.61    2.66 
  -9  10   1   13.81    2.27 
   8 -10  -1   47.35    3.58 
  -8  10   1   36.40    2.20 
  -8  10   1   45.58    3.21 
   7 -10  -1   11.99    2.24 
  -7  10   1   12.14    1.48 
  -7  10   1    7.41    1.79 
   6 -10  -1   26.99    2.74 
   6 -10  -1   22.65    1.82 
  -6  10   1   25.68    2.38 
  -6  10   1   26.26    1.82 
   5 -10  -1   86.37    2.87 
   5 -10  -1   83.03    3.67 
  -5  10   1   83.22    3.41 
  -5  10   1   78.62    2.69 
   4 -10  -1   18.45    1.76 
   4 -10  -1   23.01    2.37 
  -4  10   1   20.57    1.57 
  -4  10   1   19.41    2.01 
   3 -10  -1   28.61    1.97 
   3 -10  -1   28.42    2.33 
  -3  10   1   24.72    2.04 
  -3  10   1   27.29    1.69 
   2 -10  -1    1.91    1.14 
   2 -10  -1    2.05    1.05 
  -2  10   1    1.96    1.07 
  -2  10   1    3.98    0.98 
   1 -10  -1   25.73    1.93 
   1 -10  -1   28.83    2.04 
  -1  10   1   26.46    2.04 
  -1  10   1   23.22    1.63 
   0 -10  -1    3.02    1.01 
   0 -10  -1    1.80    1.04 
   0  10   1    4.53    0.99 
   0  10   1    3.81    1.14 
  -1 -10  -1  118.24    3.78 
  -1 -10  -1  117.82    3.20 
   1  10   1  112.84    3.66 
   1  10   1  120.16    3.44 
  -2 -10  -1    2.28    0.84 
  -2 -10  -1    0.97    1.07 
   2  10   1    2.17    1.10 
   2  10   1    2.78    0.99 
  -3 -10  -1   48.71    1.78 
  -3 -10  -1   47.73    2.64 
   3  10   1   50.65    2.68 
   3  10   1   51.88    2.51 
  -4 -10  -1   12.51    1.68 
   4  10   1    9.35    1.54 
   4  10   1   11.39    1.65 
  -5 -10  -1   52.16    2.89 
   5  10   1   54.45    2.93 
   5  10   1   51.34    2.73 
  -6 -10  -1    0.94    1.26 
   6  10   1    2.73    1.31 
   6  10   1    1.71    1.29 
  -7 -10  -1   15.23    2.08 
  -7 -10  -1   17.50    2.17 
   7  10   1   20.63    2.33 
  -8 -10  -1   43.15    3.19 
  -8 -10  -1   42.55    3.21 
   8  10   1   43.65    3.04 
  -9 -10  -1   13.26    2.17 
  -9 -10  -1   15.45    2.41 
   9  10   1   12.74    2.06 
 -10 -10  -1   30.53    3.07 
 -10 -10  -1   27.01    3.16 
  10  10   1   30.64    3.02 
 -11 -10  -1   -2.64    1.58 
 -11 -10  -1   -1.01    1.86 
  11  10   1    1.46    1.68 
 -12 -10  -1   20.33    3.06 
 -12 -10  -1   23.06    2.80 
  12  10   1   20.77    2.76 
 -13 -10  -1    3.95    2.58 
 -13 -10  -1    3.00    2.14 
  13  10   1    1.37    1.95 
 -14 -10  -1   15.23    2.73 
 -14 -10  -1    8.52    3.03 
  14  10   1   11.04    2.63 
 -15 -10  -1    2.10    2.78 
  15  10   1   -1.60    2.24 
  12 -11  -1    5.00    2.65 
 -12  11   1    0.56    2.40 
  11 -11  -1   15.32    3.15 
 -11  11   1   12.30    2.73 
  10 -11  -1   25.62    3.40 
 -10  11   1   19.95    2.80 
   9 -11  -1   19.41    2.81 
  -9  11   1   17.71    2.55 
   8 -11  -1    6.72    2.20 
  -8  11   1   13.63    2.28 
   7 -11  -1   -2.20    1.62 
  -7  11   1    0.89    1.54 
   6 -11  -1   15.80    2.36 
  -6  11   1   12.69    1.46 
  -6  11   1   16.45    2.05 
   5 -11  -1    0.33    1.46 
   5 -11  -1   -0.06    0.98 
  -5  11   1    0.29    0.87 
  -5  11   1    1.72    1.33 
   4 -11  -1   12.01    1.92 
   4 -11  -1   13.73    1.62 
  -4  11   1   13.90    1.59 
  -4  11   1   13.63    1.91 
   3 -11  -1    1.50    1.38 
   3 -11  -1    5.44    1.24 
  -3  11   1    3.80    1.29 
  -3  11   1    4.16    1.05 
   2 -11  -1   13.72    1.71 
   2 -11  -1   14.92    1.84 
  -2  11   1   16.89    1.69 
  -2  11   1   12.80    1.71 
   1 -11  -1    1.97    1.15 
   1 -11  -1    0.37    1.09 
  -1  11   1    0.44    1.08 
  -1  11   1    0.77    0.96 
   0 -11  -1   71.85    2.82 
   0 -11  -1   68.85    3.12 
   0  11   1   79.19    2.91 
   0  11   1   76.55    3.19 
  -1 -11  -1    7.98    1.26 
  -1 -11  -1    6.07    1.44 
   1  11   1    6.23    1.40 
   1  11   1    7.31    1.39 
  -2 -11  -1   42.36    2.02 
  -2 -11  -1   44.50    2.77 
   2  11   1   45.89    2.48 
   2  11   1   45.67    2.68 
  -3 -11  -1   16.58    1.40 
  -3 -11  -1   15.32    1.99 
   3  11   1   12.64    1.67 
   3  11   1   12.81    1.77 
  -4 -11  -1   69.96    3.36 
   4  11   1   71.91    3.46 
   4  11   1   75.31    3.24 
  -5 -11  -1   21.39    2.49 
   5  11   1   23.52    2.58 
   5  11   1   25.69    2.41 
  -6 -11  -1   34.12    2.80 
   6  11   1   35.05    2.68 
   6  11   1   32.48    2.80 
  -7 -11  -1   48.33    3.29 
   7  11   1   47.81    3.24 
   7  11   1   45.75    3.16 
  -8 -11  -1    6.70    1.84 
  -8 -11  -1    7.02    1.96 
   8  11   1    6.24    1.79 
  -9 -11  -1   37.15    3.23 
  -9 -11  -1   30.16    3.19 
   9  11   1   23.38    2.69 
 -10 -11  -1    0.76    1.83 
 -10 -11  -1   -2.18    1.77 
  10  11   1   -0.76    1.60 
 -11 -11  -1   21.30    2.85 
 -11 -11  -1   18.92    2.92 
  11  11   1   19.83    2.73 
 -12 -11  -1    1.87    2.21 
 -12 -11  -1    0.25    2.16 
  12  11   1   -0.17    2.00 
 -13 -11  -1   16.82    3.17 
 -13 -11  -1   16.17    2.84 
  13  11   1   14.45    2.82 
 -14 -11  -1   -3.43    2.22 
 -14 -11  -1    0.81    2.63 
  14  11   1   -0.20    2.26 
  11 -12  -1    6.04    2.88 
 -11  12   1    6.72    2.46 
  10 -12  -1   11.59    2.85 
 -10  12   1    6.97    2.44 
   9 -12  -1   10.56    2.78 
  -9  12   1   10.91    2.45 
   8 -12  -1    5.87    2.24 
  -8  12   1    0.76    1.81 
   7 -12  -1    7.65    2.30 
  -7  12   1    7.73    1.95 
   6 -12  -1    2.53    1.83 
  -6  12   1   -0.92    1.36 
   5 -12  -1   42.06    3.32 
   5 -12  -1   43.09    2.61 
  -5  12   1   40.22    3.02 
   4 -12  -1   -1.99    1.03 
   4 -12  -1    2.47    1.69 
  -4  12   1   -0.70    1.32 
  -4  12   1    0.78    0.99 
   3 -12  -1   43.00    3.00 
   3 -12  -1   38.39    2.54 
  -3  12   1   35.55    2.71 
  -3  12   1   38.89    2.24 
   2 -12  -1    5.11    1.60 
   2 -12  -1    6.19    1.48 
  -2  12   1    3.38    1.15 
  -2  12   1    6.55    1.58 
   1 -12  -1   69.58    3.11 
   1 -12  -1   70.13    3.26 
  -1  12   1   68.53    2.85 
  -1  12   1   66.62    3.26 
   0 -12  -1    7.05    1.42 
   0 -12  -1    6.66    1.59 
   0  12   1    6.93    1.58 
   0  12   1    4.82    1.35 
  -1 -12  -1   40.63    2.84 
  -1 -12  -1   45.84    2.41 
   1  12   1   42.29    2.83 
   1  12   1   46.17    2.61 
  -2 -12  -1    9.32    1.35 
  -2 -12  -1   11.19    1.85 
   2  12   1    9.77    1.67 
   2  12   1    9.18    1.77 
  -3 -12  -1   13.13    2.02 
   3  12   1    9.21    1.77 
   3  12   1   15.37    1.84 
  -4 -12  -1   42.23    3.01 
   4  12   1   37.87    2.70 
   4  12   1   29.88    2.81 
  -5 -12  -1   16.59    2.33 
   5  12   1   13.23    2.12 
   5  12   1   14.12    2.06 
  -6 -12  -1   12.82    2.21 
   6  12   1   11.52    2.02 
   6  12   1   14.46    2.22 
  -7 -12  -1    0.99    1.78 
   7  12   1    5.91    1.71 
   7  12   1    2.78    1.79 
  -8 -12  -1   25.29    2.86 
   8  12   1   32.95    3.25 
   8  12   1   29.19    3.04 
  -9 -12  -1    5.68    2.17 
   9  12   1    0.13    1.64 
 -10 -12  -1   25.03    3.14 
 -10 -12  -1   16.45    2.81 
  10  12   1   17.85    2.62 
 -11 -12  -1    0.46    2.23 
 -11 -12  -1    1.41    2.15 
  11  12   1   -2.81    1.77 
 -12 -12  -1   12.33    3.01 
 -12 -12  -1   21.95    3.08 
  12  12   1   12.17    2.61 
 -13 -12  -1   -2.51    2.18 
 -13 -12  -1   -1.47    2.49 
  13  12   1    1.93    2.34 
  10 -13  -1    5.84    2.83 
 -10  13   1   13.25    2.74 
   9 -13  -1   13.00    3.08 
  -9  13   1   21.18    2.99 
   8 -13  -1   12.43    2.84 
  -8  13   1   13.74    2.63 
   7 -13  -1    7.85    2.48 
  -7  13   1    5.24    2.01 
   6 -13  -1   44.87    3.80 
  -6  13   1   46.35    3.44 
   5 -13  -1    2.15    1.49 
   5 -13  -1   -0.45    1.76 
  -5  13   1    4.01    1.78 
   4 -13  -1   36.78    2.74 
   4 -13  -1   33.63    3.17 
  -4  13   1   35.57    3.01 
   3 -13  -1    2.55    1.68 
   3 -13  -1    3.77    1.59 
  -3  13   1    2.67    1.62 
   2 -13  -1   34.82    2.87 
   2 -13  -1   32.57    2.84 
  -2  13   1   29.36    2.83 
  -2  13   1   32.38    2.30 
   1 -13  -1   35.36    2.73 
   1 -13  -1   33.17    2.94 
  -1  13   1   35.05    2.94 
  -1  13   1   34.25    2.37 
   0 -13  -1   40.01    2.68 
   0 -13  -1   41.43    3.01 
   0  13   1   38.50    3.00 
   0  13   1   44.59    2.64 
  -1 -13  -1   14.66    1.76 
  -1 -13  -1   14.74    2.14 
   1  13   1   13.92    1.77 
   1  13   1   13.81    2.04 
  -2 -13  -1   -0.46    1.47 
   2  13   1   -2.43    1.18 
   2  13   1    2.68    1.53 
  -3 -13  -1   33.95    3.03 
   3  13   1   29.99    2.88 
   3  13   1   31.64    2.67 
  -4 -13  -1    6.35    1.98 
   4  13   1    3.36    1.58 
   4  13   1    3.34    1.67 
  -5 -13  -1   14.65    2.35 
   5  13   1   19.12    2.33 
   5  13   1   19.96    2.58 
  -6 -13  -1    2.37    1.78 
   6  13   1    1.07    1.62 
   6  13   1    1.91    1.78 
  -7 -13  -1   15.08    2.71 
   7  13   1   22.87    2.76 
   7  13   1   15.65    2.41 
  -8 -13  -1    2.03    2.05 
   8  13   1    0.06    1.72 
   8  13   1    0.82    1.82 
  -9 -13  -1   11.62    2.68 
   9  13   1   12.11    2.36 
   9  13   1   18.53    2.84 
 -10 -13  -1    0.38    2.23 
  10  13   1    1.21    1.84 
  10  13   1   -0.42    1.96 
 -11 -13  -1   16.52    2.90 
 -11 -13  -1    7.35    2.65 
  11  13   1   11.14    2.55 
 -12 -13  -1    1.19    2.49 
 -12 -13  -1   -4.81    2.38 
  12  13   1    0.86    2.14 
   9 -14  -1   23.17    3.60 
  -9  14   1   21.04    3.18 
   8 -14  -1    0.44    2.38 
  -8  14   1   -0.35    2.04 
   7 -14  -1   26.05    3.43 
  -7  14   1   22.51    3.05 
   6 -14  -1    3.50    2.27 
  -6  14   1    0.12    1.75 
   5 -14  -1   38.80    3.68 
  -5  14   1   36.48    3.42 
   4 -14  -1    1.46    1.69 
   4 -14  -1    7.20    2.15 
  -4  14   1    6.12    1.95 
   3 -14  -1   13.57    2.33 
   3 -14  -1    9.63    2.03 
  -3  14   1   12.31    2.25 
   2 -14  -1   14.83    2.29 
   2 -14  -1   14.51    2.29 
  -2  14   1   22.74    2.65 
   1 -14  -1   15.55    2.16 
   1 -14  -1   15.95    2.38 
  -1  14   1   13.06    2.24 
   0 -14  -1   10.00    2.13 
   0 -14  -1   11.87    1.93 
   0  14   1   11.77    1.84 
   0  14   1   10.23    2.08 
  -1 -14  -1   10.40    2.14 
   1  14   1    7.66    1.74 
   1  14   1   11.88    2.19 
  -2 -14  -1   19.41    2.66 
   2  14   1   19.49    2.62 
   2  14   1   20.94    2.38 
  -3 -14  -1   14.00    2.40 
   3  14   1   12.80    2.26 
   3  14   1    6.27    1.81 
  -4 -14  -1   21.58    2.78 
   4  14   1   18.02    2.33 
   4  14   1   24.93    2.79 
  -5 -14  -1   -1.02    1.80 
   5  14   1    0.52    1.71 
   5  14   1    3.85    1.91 
  -6 -14  -1   18.92    2.93 
   6  14   1   21.93    2.60 
   6  14   1   16.04    2.65 
  -7 -14  -1    4.79    2.37 
   7  14   1    1.87    1.74 
   7  14   1    3.80    2.05 
  -8 -14  -1   24.41    3.37 
   8  14   1   25.10    2.97 
   8  14   1   29.57    3.23 
  -9 -14  -1    1.28    2.30 
   9  14   1   -3.09    2.04 
   9  14   1    0.50    1.98 
 -10 -14  -1    5.71    2.77 
  10  14   1    6.99    2.39 
  10  14   1    7.75    2.38 
 -11 -14  -1    6.32    2.85 
  11  14   1    4.10    2.41 
  11  14   1    4.66    2.24 
   7 -15  -1    4.49    2.67 
  -7  15   1   10.70    2.73 
   6 -15  -1   18.20    3.06 
  -6  15   1   12.46    2.61 
   5 -15  -1    8.38    2.57 
  -5  15   1    7.82    2.38 
   4 -15  -1    8.46    2.15 
   4 -15  -1    9.91    2.52 
  -4  15   1    7.48    2.39 
   3 -15  -1    5.97    2.08 
   3 -15  -1    6.51    2.12 
  -3  15   1   11.66    2.36 
   2 -15  -1    2.77    1.97 
   2 -15  -1    5.25    1.97 
  -2  15   1    6.68    2.12 
   1 -15  -1    8.77    2.27 
   1 -15  -1   12.15    2.39 
  -1  15   1    7.51    2.12 
   0 -15  -1    8.07    2.32 
   0  15   1    7.84    2.18 
  -1 -15  -1    6.41    2.15 
   1  15   1    8.80    3.06 
   1  15   1    3.29    1.94 
  -2 -15  -1    3.10    2.09 
   2  15   1    5.22    1.79 
   2  15   1    5.49    2.07 
  -3 -15  -1   20.51    2.99 
   3  15   1   12.04    2.17 
   3  15   1   16.74    2.62 
  -4 -15  -1    3.54    2.18 
   4  15   1    0.65    1.94 
   4  15   1    4.68    1.86 
  -5 -15  -1   16.35    2.88 
   5  15   1   12.61    2.32 
   5  15   1   11.11    2.49 
  -6 -15  -1    3.40    2.39 
   6  15   1    2.06    2.12 
   6  15   1   -0.57    1.80 
  -7 -15  -1   35.62    3.92 
   7  15   1   25.62    3.24 
   7  15   1   30.00    3.48 
  -8 -15  -1    0.74    2.45 
   8  15   1    5.12    2.15 
   8  15   1    1.48    2.22 
  -9 -15  -1   12.50    3.01 
   9  15   1    5.95    2.46 
   9  15   1    6.92    2.54 
 -10 -15  -1    0.79    2.60 
  10  15   1    4.83    2.39 
  10  15   1    3.76    2.47 
   5 -16  -1    8.38    2.70 
  -5  16   1   12.52    2.71 
   4 -16  -1   14.09    2.86 
  -4  16   1   14.89    2.81 
   3 -16  -1    1.59    1.98 
   3 -16  -1    9.14    2.45 
  -3  16   1    3.22    2.20 
   2 -16  -1   18.43    2.71 
  -2  16   1   15.50    2.72 
   1 -16  -1    1.70    2.15 
  -1  16   1    4.96    2.19 
   0 -16  -1    9.24    2.46 
   0  16   1   11.70    2.57 
  -1 -16  -1    4.26    2.27 
   1  16   1    2.01    1.95 
  -2 -16  -1   22.68    3.16 
   2  16   1   23.83    3.01 
  -3 -16  -1    2.03    2.25 
   3  16   1   -0.39    1.85 
  -4 -16  -1    4.57    2.60 
   4  16   1    7.69    2.15 
   4  16   1    9.49    2.54 
  -5 -16  -1    6.72    2.59 
   5  16   1   10.88    2.38 
   5  16   1    5.07    2.40 
  -6 -16  -1   12.27    3.06 
   6  16   1   11.79    2.71 
   6  16   1    8.46    2.31 
  -7 -16  -1    9.16    2.90 
   7  16   1    5.17    2.37 
   7  16   1    3.51    2.36 
  -8 -16  -1    8.46    3.03 
   8  16   1   11.30    2.89 
   8  16   1    5.91    2.36 
  -3  17   1   13.09    3.02 
   2 -17  -1    3.07    2.37 
  -2  17   1    2.48    2.35 
   1 -17  -1   21.21    3.07 
  -1  17   1   13.37    2.88 
   0 -17  -1    1.62    2.42 
   0  17   1   -2.30    2.18 
  -1 -17  -1   17.58    3.05 
   1  17   1   19.51    3.19 
  -2 -17  -1   -1.07    2.40 
   2  17   1   -2.19    2.04 
  -3 -17  -1   10.21    2.73 
   3  17   1   12.72    2.96 
  -4 -17  -1    8.69    2.88 
   4  17   1    8.92    2.69 
  -5 -17  -1    5.11    2.68 
   5  17   1    5.79    2.55 
  -6 -17  -1   14.74    3.28 
   6  17   1   12.40    3.00 
   6  17   1   12.23    2.80 
   6  16  -2    8.84    2.48 
   6  16  -2    0.13    2.20 
  -6 -16   2   -0.12    2.75 
   5  16  -2    7.40    2.41 
   5  16  -2    9.33    2.27 
  -5 -16   2    3.87    2.81 
   4  16  -2   13.62    2.54 
   4  16  -2   11.89    2.60 
  -4 -16   2   11.63    2.95 
   3  16  -2   11.93    2.57 
   3  16  -2    6.99    2.21 
  -3 -16   2    6.72    2.77 
   2  16  -2   21.86    2.97 
   2  16  -2   19.28    2.77 
  -2 -16   2   16.30    2.95 
   1  16  -2    2.22    1.89 
   1  16  -2    3.23    2.08 
  -1 -16   2    5.17    2.60 
   0  16  -2   20.59    2.79 
   0  16  -2   16.66    2.64 
   0 -16   2   16.57    2.86 
  -1  16  -2    0.66    1.93 
   1 -16   2   -2.80    1.93 
  -2  16  -2   15.90    2.75 
   2 -16   2   13.83    2.60 
  -3  16  -2   -2.06    1.89 
  -4  16  -2    9.78    2.52 
   4 -16   2    7.28    2.61 
   9  15  -2    1.30    2.25 
   9  15  -2   -0.31    2.15 
  -9 -15   2   -0.17    2.78 
   8  15  -2    9.54    2.62 
   8  15  -2    9.53    2.59 
  -8 -15   2   10.34    3.11 
   7  15  -2    8.65    2.42 
   7  15  -2   10.07    2.44 
  -7 -15   2    6.63    2.79 
   6  15  -2    9.25    2.38 
   6  15  -2    1.73    2.13 
  -6 -15   2    6.96    2.70 
   5  15  -2   11.24    2.40 
   5  15  -2    6.80    2.24 
  -5 -15   2    3.87    2.50 
   4  15  -2    1.49    1.87 
   4  15  -2    1.12    1.91 
  -4 -15   2   -2.83    2.16 
   3  15  -2   13.27    2.42 
   3  15  -2   11.49    2.36 
  -3 -15   2    6.78    2.62 
   2  15  -2    5.46    2.06 
   2  15  -2    4.38    2.02 
  -2 -15   2    4.61    2.35 
   1  15  -2   36.64    3.39 
   1  15  -2   40.39    3.35 
  -1 -15   2   39.56    3.78 
   0  15  -2    0.92    1.56 
   0  15  -2   -0.08    1.72 
   0 -15   2   -0.13    1.93 
  -1  15  -2   15.41    2.45 
  -1  15  -2   17.68    2.42 
   1 -15   2   17.54    2.72 
  -2  15  -2    4.23    1.80 
  -2  15  -2   -1.63    1.76 
   2 -15   2    6.05    1.96 
   2 -15   2   -0.01    1.83 
  -3  15  -2   16.24    2.59 
   3 -15   2   18.44    2.79 
   3 -15   2   18.03    2.63 
  -4  15  -2    4.89    2.12 
   4 -15   2    4.80    2.38 
  -5  15  -2   15.61    2.68 
   5 -15   2   26.53    3.36 
  -6  15  -2   20.91    3.00 
   6 -15   2   22.21    3.33 
  10  14  -2    5.23    2.34 
  10  14  -2    4.35    2.45 
 -10 -14   2    4.66    2.92 
   9  14  -2    4.08    2.34 
   9  14  -2    6.53    2.47 
  -9 -14   2   10.82    2.99 
   8  14  -2   12.65    2.65 
   8  14  -2   12.08    2.54 
  -8 -14   2   10.21    2.89 
   7  14  -2    3.13    2.00 
   7  14  -2    2.54    1.96 
  -7 -14   2    4.47    2.56 
   6  14  -2   16.23    2.51 
   6  14  -2   17.82    2.52 
  -6 -14   2   20.32    3.10 
   5  14  -2   -0.81    1.72 
   5  14  -2   -1.11    1.60 
  -5 -14   2   -2.78    2.09 
   4  14  -2   16.64    2.37 
   4  14  -2   15.98    2.49 
  -4 -14   2   23.28    2.98 
   3  14  -2    1.77    1.77 
   3  14  -2    0.21    1.58 
  -3 -14   2    1.55    1.97 
   2  14  -2   29.39    3.04 
   2  14  -2   20.78    2.53 
  -2 -14   2   24.15    2.93 
   1  14  -2   -0.22    1.58 
   1  14  -2   -0.67    1.58 
  -1 -14   2   -2.10    1.60 
   0  14  -2   30.50    3.02 
   0  14  -2   31.49    2.89 
   0 -14   2   27.42    3.26 
  -1  14  -2    2.43    1.50 
  -1  14  -2   -0.21    1.49 
   1 -14   2    3.65    1.69 
   1 -14   2    0.46    1.74 
  -2  14  -2   18.13    2.40 
  -2  14  -2   16.45    2.17 
   2 -14   2   15.84    2.33 
   2 -14   2   13.87    2.23 
  -3  14  -2   14.51    2.05 
  -3  14  -2   18.39    2.42 
   3 -14   2   15.53    2.29 
   3 -14   2   19.20    2.64 
  -4  14  -2    4.49    1.97 
  -4  14  -2    3.20    1.67 
   4 -14   2    9.04    2.36 
  -5  14  -2   13.44    2.29 
   5 -14   2   14.30    2.73 
  -6  14  -2    4.17    1.99 
   6 -14   2    6.37    2.44 
  -7  14  -2   19.16    2.87 
   7 -14   2   25.47    3.45 
  -8  14  -2    2.41    2.15 
   8 -14   2    2.64    2.70 
  11  13  -2    1.07    2.25 
  11  13  -2   -2.02    2.10 
 -11 -13   2    2.05    2.65 
  10  13  -2    3.31    2.16 
  10  13  -2    7.90    2.49 
 -10 -13   2    6.39    2.79 
   9  13  -2   11.83    2.42 
   9  13  -2   15.07    2.68 
  -9 -13   2   10.88    2.88 
   8  13  -2    5.24    2.02 
   8  13  -2    4.21    2.14 
  -8 -13   2    7.89    2.55 
   7  13  -2   26.78    2.99 
   7  13  -2   30.12    3.15 
  -7 -13   2   27.90    3.28 
   6  13  -2    4.14    1.90 
   6  13  -2    0.37    1.71 
  -6 -13   2    3.48    2.21 
   5  13  -2   28.96    2.98 
   5  13  -2   29.05    3.09 
  -5 -13   2   22.30    2.86 
   4  13  -2   -1.83    1.34 
   4  13  -2    1.87    1.68 
  -4 -13   2    1.48    1.82 
   3  13  -2   25.65    2.65 
   3  13  -2   23.50    2.57 
  -3 -13   2   18.34    2.53 
   2  13  -2    1.10    1.57 
   2  13  -2   -0.58    1.36 
  -2 -13   2   -1.03    1.60 
   1  13  -2   47.01    3.11 
   1  13  -2   52.26    3.27 
  -1 -13   2   45.74    3.35 
   0  13  -2    7.21    1.78 
   0  13  -2    7.59    1.75 
   0 -13   2   10.35    2.13 
   0 -13   2   11.62    1.81 
  -1  13  -2    4.51    1.65 
  -1  13  -2    5.86    1.63 
   1 -13   2    6.24    1.68 
   1 -13   2    6.05    1.86 
  -2  13  -2   26.33    2.62 
  -2  13  -2   24.14    2.54 
   2 -13   2   23.78    2.79 
   2 -13   2   22.20    2.47 
  -3  13  -2    3.02    1.46 
  -3  13  -2    2.66    1.58 
   3 -13   2    3.88    1.56 
   3 -13   2    1.24    1.67 
  -4  13  -2   16.92    2.07 
  -4  13  -2   20.72    2.38 
   4 -13   2   14.56    2.46 
   4 -13   2   15.65    2.08 
  -5  13  -2    1.71    1.63 
  -5  13  -2    0.03    1.25 
   5 -13   2   -4.13    1.78 
  -6  13  -2   21.14    2.44 
  -6  13  -2   20.70    2.63 
   6 -13   2   27.94    3.23 
  -7  13  -2   -0.29    1.78 
   7 -13   2    0.04    2.16 
  -8  13  -2    6.88    2.14 
   8 -13   2   15.18    2.94 
  -9  13  -2    1.27    2.05 
   9 -13   2   -1.39    2.44 
  12  12  -2    7.81    2.51 
 -12 -12   2    9.73    2.72 
 -12 -12   2   12.45    3.00 
  11  12  -2    5.49    2.26 
 -11 -12   2    6.39    2.61 
 -11 -12   2    5.09    2.36 
  10  12  -2   16.93    2.71 
 -10 -12   2   21.97    2.73 
 -10 -12   2   23.10    3.12 
   9  12  -2   -0.13    1.84 
   9  12  -2    1.00    1.88 
  -9 -12   2    2.14    2.24 
   8  12  -2   21.03    2.59 
   8  12  -2   20.38    2.69 
  -8 -12   2   21.26    2.95 
   7  12  -2   -0.70    1.60 
   7  12  -2    2.42    1.75 
  -7 -12   2    0.68    1.86 
   6  12  -2   34.90    2.94 
   6  12  -2   28.24    2.96 
  -6 -12   2   29.81    3.23 
   5  12  -2    0.84    1.48 
   5  12  -2   -0.70    1.39 
  -5 -12   2   -1.34    1.51 
   4  12  -2   33.25    2.74 
   4  12  -2   31.86    2.89 
  -4 -12   2   33.00    3.06 
   3  12  -2    2.75    1.49 
   3  12  -2    2.63    1.39 
  -3 -12   2    3.89    1.80 
   2  12  -2   21.92    2.51 
   2  12  -2   21.44    2.39 
  -2 -12   2   26.74    2.80 
   1  12  -2   22.24    2.41 
   1  12  -2   21.31    2.36 
  -1 -12   2   21.05    2.36 
  -1 -12   2   21.23    2.04 
   0  12  -2   29.52    2.49 
   0  12  -2   33.12    2.55 
   0 -12   2   30.52    2.40 
   0 -12   2   27.81    2.76 
  -1  12  -2   36.01    2.63 
  -1  12  -2   38.01    2.60 
   1 -12   2   38.78    2.68 
   1 -12   2   36.70    2.91 
  -2  12  -2    6.36    1.53 
  -2  12  -2    4.76    1.45 
   2 -12   2    6.16    1.60 
   2 -12   2    7.03    1.74 
  -3  12  -2   43.24    2.68 
  -3  12  -2   37.48    2.72 
   3 -12   2   37.96    2.69 
   3 -12   2   40.94    2.99 
  -4  12  -2    1.52    1.32 
  -4  12  -2    3.94    1.53 
   4 -12   2    5.72    1.37 
   4 -12   2    5.07    1.85 
  -5  12  -2   21.27    2.31 
  -5  12  -2   24.88    2.53 
   5 -12   2   23.85    2.90 
  -6  12  -2    0.42    1.21 
  -6  12  -2    1.64    1.60 
   6 -12   2   -0.75    1.69 
  -7  12  -2   32.90    2.53 
  -7  12  -2   25.83    3.03 
   7 -12   2   27.26    3.25 
  -8  12  -2    0.54    1.65 
  -8  12  -2   -0.40    1.85 
   8 -12   2    1.09    2.04 
  -9  12  -2   23.08    2.94 
   9 -12   2   23.22    3.35 
 -10  12  -2    1.54    2.12 
  10 -12   2    3.13    2.50 
 -11  12  -2   13.95    2.97 
  11 -12   2   14.21    3.39 
  13  11  -2    8.97    2.73 
 -13 -11   2   13.84    2.94 
 -13 -11   2    8.41    2.83 
  12  11  -2    1.24    2.13 
 -12 -11   2    1.04    2.21 
 -12 -11   2   -2.62    2.19 
  11  11  -2   21.79    2.96 
 -11 -11   2   23.91    3.17 
 -11 -11   2   28.92    3.32 
  10  11  -2    2.81    1.83 
 -10 -11   2    2.08    2.12 
 -10 -11   2    0.67    1.84 
   9  11  -2   35.28    3.34 
  -9 -11   2   38.92    3.42 
  -9 -11   2   37.72    3.49 
   8  11  -2   -0.20    1.56 
  -8 -11   2    1.79    1.81 
   7  11  -2   38.66    2.98 
   7  11  -2   29.79    2.96 
  -7 -11   2   31.58    3.10 
   6  11  -2   16.46    2.31 
   6  11  -2   19.63    2.27 
  -6 -11   2   18.83    2.36 
   5  11  -2   31.24    2.60 
   5  11  -2   29.01    2.71 
  -5 -11   2   26.64    2.72 
   4  11  -2    7.90    1.61 
   4  11  -2   11.52    1.89 
  -4 -11   2    6.99    1.74 
   3  11  -2    0.57    1.26 
   3  11  -2    2.24    1.22 
  -3 -11   2    2.95    1.52 
   2  11  -2   15.10    1.76 
   2  11  -2   11.79    1.73 
  -2 -11   2   15.64    1.64 
  -2 -11   2    9.23    1.77 
   1  11  -2   16.48    1.81 
   1  11  -2   18.78    2.02 
  -1 -11   2   15.00    1.97 
  -1 -11   2   19.28    1.86 
   0  11  -2   12.93    1.74 
   0  11  -2   13.33    1.68 
   0 -11   2   12.28    1.68 
   0 -11   2   13.31    1.81 
  -1  11  -2   16.90    1.83 
  -1  11  -2   17.27    1.82 
   1 -11   2   19.44    2.10 
   1 -11   2   14.66    1.86 
  -2  11  -2   27.67    2.27 
  -2  11  -2   26.61    2.26 
   2 -11   2   32.59    2.54 
   2 -11   2   32.99    2.45 
  -3  11  -2    7.21    1.43 
  -3  11  -2    8.51    1.56 
   3 -11   2   10.30    1.78 
   3 -11   2    5.99    1.41 
  -4  11  -2   35.06    2.59 
  -4  11  -2   33.70    2.37 
   4 -11   2   31.16    2.32 
   4 -11   2   34.59    2.84 
  -5  11  -2    2.62    1.39 
  -5  11  -2    2.44    1.20 
   5 -11   2    4.08    1.33 
   5 -11   2    4.30    1.78 
  -6  11  -2   51.27    3.14 
  -6  11  -2   47.38    2.66 
   6 -11   2   48.27    3.41 
  -7  11  -2    3.96    1.37 
  -7  11  -2    4.17    1.65 
   7 -11   2    2.78    1.85 
  -8  11  -2   39.14    2.77 
  -8  11  -2   44.69    3.26 
   8 -11   2   39.23    3.61 
  -9  11  -2   18.05    2.62 
  -9  11  -2   18.37    2.16 
   9 -11   2   18.04    2.97 
 -10  11  -2   19.12    2.85 
  10 -11   2   20.67    3.24 
 -11  11  -2   20.60    3.01 
  11 -11   2   23.54    3.59 
 -12  11  -2    4.76    2.32 
  12 -11   2    9.82    3.10 
  14  10  -2   11.80    2.73 
 -14 -10   2   12.48    3.12 
 -14 -10   2   14.25    3.01 
  13  10  -2    1.04    2.03 
 -13 -10   2   -1.17    2.24 
 -13 -10   2    4.68    2.37 
  12  10  -2   17.01    2.88 
 -12 -10   2   23.67    3.11 
 -12 -10   2   15.46    2.76 
  11  10  -2    1.20    1.81 
 -11 -10   2    2.62    2.02 
 -11 -10   2    0.73    1.94 
  10  10  -2   58.09    3.73 
 -10 -10   2   63.25    3.89 
 -10 -10   2   54.74    3.71 
   9  10  -2    6.24    1.90 
  -9 -10   2   10.56    2.15 
  -9 -10   2    5.40    1.90 
   8  10  -2   32.04    2.89 
  -8 -10   2   32.65    2.93 
  -8 -10   2   37.79    3.11 
   7  10  -2   33.35    2.81 
  -7 -10   2   28.59    2.86 
  -7 -10   2   31.48    2.55 
   6  10  -2   24.07    2.39 
   6  10  -2   24.71    2.54 
  -6 -10   2   27.17    2.64 
   5  10  -2   11.25    1.71 
   5  10  -2   11.52    1.74 
  -5 -10   2    9.09    1.71 
   4  10  -2   35.11    2.51 
   4  10  -2   34.89    2.32 
  -4 -10   2   31.30    2.53 
   3  10  -2   30.40    2.32 
   3  10  -2   24.79    2.07 
  -3 -10   2   25.67    2.34 
  -3 -10   2   26.79    1.56 
   2  10  -2    6.30    1.27 
   2  10  -2    8.01    1.41 
  -2 -10   2    6.02    1.43 
  -2 -10   2    4.14    1.01 
   1  10  -2   25.96    2.12 
   1  10  -2   28.17    2.03 
  -1 -10   2   27.94    1.87 
  -1 -10   2   24.51    2.24 
   0  10  -2   13.82    1.56 
   0  10  -2   17.21    1.89 
   0 -10   2   10.32    1.55 
   0 -10   2   13.80    1.57 
  -1  10  -2   19.63    1.87 
  -1  10  -2   19.83    1.87 
   1 -10   2   19.67    2.01 
   1 -10   2   20.71    1.95 
  -2  10  -2    1.21    0.94 
  -2  10  -2   -0.32    0.96 
   2 -10   2    1.03    0.98 
   2 -10   2    3.30    1.27 
  -3  10  -2  105.29    3.42 
  -3  10  -2  105.73    3.53 
   3 -10   2  105.58    3.85 
   3 -10   2  106.58    3.50 
  -4  10  -2    5.35    1.29 
  -4  10  -2    3.43    1.22 
   4 -10   2    2.53    1.36 
   4 -10   2    2.79    1.09 
  -5  10  -2   56.28    2.58 
  -5  10  -2   55.04    2.85 
   5 -10   2   56.25    2.50 
   5 -10   2   54.75    3.19 
  -6  10  -2   23.02    1.99 
  -6  10  -2   20.85    2.37 
   6 -10   2   24.84    2.81 
  -7  10  -2   24.47    2.60 
  -7  10  -2   24.82    2.17 
   7 -10   2   30.19    2.98 
  -8  10  -2   18.57    2.29 
  -8  10  -2   19.80    2.24 
   8 -10   2   15.36    2.49 
  -9  10  -2   11.08    1.81 
  -9  10  -2   12.36    2.23 
   9 -10   2    8.09    2.32 
 -10  10  -2   23.92    2.62 
 -10  10  -2   28.47    3.26 
  10 -10   2   25.20    3.17 
 -11  10  -2    7.66    1.81 
 -11  10  -2    1.31    1.90 
  11 -10   2    4.20    2.39 
 -12  10  -2   29.65    3.37 
  12 -10   2   25.47    3.61 
  15   9  -2   21.99    3.43 
 -15  -9   2   28.93    3.61 
 -15  -9   2   21.88    3.68 
  14   9  -2   -0.69    2.07 
 -14  -9   2   -0.31    2.41 
 -14  -9   2   -2.88    2.05 
  13   9  -2   15.80    2.75 
 -13  -9   2   17.86    2.70 
 -13  -9   2   13.67    2.86 
  12   9  -2    2.24    1.87 
 -12  -9   2    4.13    1.94 
 -12  -9   2    2.90    1.97 
  11   9  -2   11.76    2.32 
 -11  -9   2   14.03    2.35 
 -11  -9   2   17.09    2.56 
  10   9  -2   13.19    2.21 
 -10  -9   2    8.79    2.06 
 -10  -9   2   12.82    2.24 
   9   9  -2   15.56    2.21 
  -9  -9   2   14.71    2.20 
  -9  -9   2   21.55    2.47 
   8   9  -2    1.94    1.38 
  -8  -9   2   -0.71    1.32 
  -8  -9   2    0.36    1.46 
   7   9  -2   16.25    1.97 
  -7  -9   2   16.05    2.10 
  -7  -9   2   18.32    2.06 
   6   9  -2   44.41    2.76 
  -6  -9   2   39.36    2.76 
  -6  -9   2   44.87    2.64 
   5   9  -2   85.93    3.28 
   5   9  -2   81.00    3.38 
  -5  -9   2   80.05    3.42 
   4   9  -2   22.15    1.96 
   4   9  -2   25.05    2.17 
  -4  -9   2   20.04    2.12 
   3   9  -2   19.00    1.93 
   3   9  -2   20.74    1.88 
  -3  -9   2   21.49    1.30 
  -3  -9   2   24.29    2.12 
   2   9  -2   85.42    2.94 
   2   9  -2   81.86    3.07 
  -2  -9   2   83.35    3.20 
  -2  -9   2   84.22    2.53 
   1   9  -2   44.70    2.25 
   1   9  -2   41.45    2.09 
  -1  -9   2   42.80    1.97 
  -1  -9   2   42.62    2.35 
   0   9  -2   97.62    3.06 
   0   9  -2  104.31    3.22 
   0  -9   2   94.87    3.05 
   0  -9   2   99.39    3.38 
  -1   9  -2    7.80    1.22 
  -1   9  -2    6.69    1.14 
   1  -9   2    6.93    1.28 
   1  -9   2    6.49    1.22 
  -2   9  -2  158.88    4.05 
  -2   9  -2  147.92    3.94 
   2  -9   2  144.27    4.06 
   2  -9   2  152.69    4.27 
  -3   9  -2   78.69    2.86 
  -3   9  -2   78.97    2.78 
   3  -9   2   76.76    3.15 
   3  -9   2   74.97    2.82 
  -4   9  -2   57.13    2.58 
  -4   9  -2   59.12    2.52 
   4  -9   2   52.85    2.32 
   4  -9   2   60.24    2.96 
  -5   9  -2   39.44    2.18 
  -5   9  -2   36.45    2.31 
   5  -9   2   41.89    2.72 
   5  -9   2   36.29    1.93 
  -6   9  -2   21.80    2.14 
  -6   9  -2   19.13    1.84 
   6  -9   2   16.34    1.53 
   6  -9   2   20.50    2.44 
  -7   9  -2   42.92    2.71 
  -7   9  -2   44.52    2.44 
   7  -9   2   43.71    3.10 
  -8   9  -2    3.85    1.23 
  -8   9  -2    5.20    1.61 
   8  -9   2    2.24    1.62 
  -9   9  -2   39.62    3.02 
  -9   9  -2   34.12    2.52 
   9  -9   2   37.05    3.33 
 -10   9  -2    0.64    1.60 
 -10   9  -2    0.35    1.27 
  10  -9   2    1.38    1.85 
 -11   9  -2   14.57    2.12 
 -11   9  -2   18.06    2.57 
  11  -9   2   18.92    2.98 
 -12   9  -2    1.47    1.55 
 -12   9  -2    2.89    2.05 
  12  -9   2   -0.45    2.04 
 -13   9  -2   15.63    2.89 
 -13   9  -2    9.16    2.46 
  13  -9   2   13.76    3.01 
  15   8  -2    0.71    2.15 
 -15  -8   2   -2.62    2.42 
  14   8  -2   14.45    2.66 
 -14  -8   2   24.08    2.89 
 -14  -8   2   17.97    3.08 
  13   8  -2    3.21    1.90 
 -13  -8   2    1.39    1.90 
 -13  -8   2    0.00    2.03 
  12   8  -2    6.50    2.10 
 -12  -8   2    5.74    2.00 
 -12  -8   2    3.60    1.82 
  11   8  -2    6.38    1.90 
 -11  -8   2   10.66    2.05 
 -11  -8   2    5.84    2.05 
  10   8  -2   41.80    3.16 
 -10  -8   2   47.57    3.19 
 -10  -8   2   43.88    3.21 
   9   8  -2   13.81    2.00 
  -9  -8   2   13.05    1.96 
  -9  -8   2   17.95    2.28 
   8   8  -2    3.41    1.43 
  -8  -8   2    4.49    1.53 
  -8  -8   2    6.69    1.51 
   7   8  -2   78.16    3.40 
  -7  -8   2   72.03    3.24 
  -7  -8   2   76.78    3.37 
   6   8  -2   40.41    2.49 
  -6  -8   2   39.93    2.46 
  -6  -8   2   39.64    2.54 
   5   8  -2   49.99    2.59 
  -5  -8   2   46.55    2.58 
  -5  -8   2   48.00    2.46 
   4   8  -2   39.04    2.28 
   4   8  -2   34.76    2.11 
  -4  -8   2   38.98    2.32 
   3   8  -2  163.85    4.38 
   3   8  -2  163.31    4.17 
  -3  -8   2  160.49    3.44 
  -3  -8   2  164.31    4.48 
   2   8  -2    1.02    0.80 
   2   8  -2    1.51    0.86 
  -2  -8   2    2.43    1.02 
  -2  -8   2    1.51    0.71 
   1   8  -2  106.65    3.06 
   1   8  -2  113.40    3.30 
  -1  -8   2  110.57    3.41 
  -1  -8   2  105.82    2.91 
   0   8  -2   17.16    1.52 
   0   8  -2   16.84    1.43 
   0  -8   2   13.45    1.57 
   0  -8   2   18.11    1.48 
  -1   8  -2    9.50    1.19 
  -1   8  -2    8.11    1.11 
   1  -8   2    9.47    1.26 
   1  -8   2    9.53    1.27 
  -2   8  -2   54.50    2.15 
  -2   8  -2   51.89    2.14 
   2  -8   2   50.21    2.21 
   2  -8   2   50.86    2.37 
  -3   8  -2   66.60    2.48 
  -3   8  -2   67.98    2.43 
   3  -8   2   68.96    2.42 
   3  -8   2   66.51    2.77 
  -4   8  -2   34.04    1.87 
  -4   8  -2   31.18    1.96 
   4  -8   2   36.39    2.28 
   4  -8   2   35.26    1.76 
  -5   8  -2   16.13    1.57 
  -5   8  -2   12.35    1.50 
   5  -8   2   16.13    1.93 
   5  -8   2   16.78    1.36 
  -6   8  -2   95.22    3.11 
  -6   8  -2   96.21    3.41 
   6  -8   2   93.77    3.75 
   6  -8   2   98.71    2.63 
  -7   8  -2   12.98    1.72 
  -7   8  -2   12.60    1.52 
   7  -8   2    8.99    1.71 
  -8   8  -2   30.20    2.21 
  -8   8  -2   33.04    2.54 
   8  -8   2   31.24    2.85 
  -9   8  -2   -0.13    1.03 
  -9   8  -2    0.29    1.36 
   9  -8   2   -2.32    1.35 
 -10   8  -2   33.12    2.91 
 -10   8  -2   31.06    2.48 
  10  -8   2   31.70    3.17 
 -11   8  -2    1.66    1.40 
 -11   8  -2    4.80    1.85 
  11  -8   2    2.81    1.93 
 -12   8  -2   40.76    3.07 
 -12   8  -2   41.08    3.59 
  12  -8   2   39.47    3.89 
 -13   8  -2    5.61    1.82 
 -13   8  -2    4.06    2.29 
  13  -8   2    3.70    2.43 
 -14   8  -2   12.18    2.35 
 -14   8  -2    9.23    2.69 
  14  -8   2   11.18    2.97 
  16   7  -2    4.01    2.38 
 -16  -7   2    1.89    2.80 
  15   7  -2   16.79    2.88 
 -15  -7   2   18.75    3.35 
  14   7  -2    1.24    1.96 
 -14  -7   2   -1.52    1.68 
 -14  -7   2    2.93    2.28 
  13   7  -2   14.54    2.53 
 -13  -7   2   25.46    2.72 
 -13  -7   2   18.66    2.76 
  12   7  -2    8.01    1.97 
 -12  -7   2   10.56    2.27 
 -12  -7   2    8.18    1.96 
  11   7  -2   25.10    2.74 
 -11  -7   2   21.75    2.36 
 -11  -7   2   26.25    2.86 
  10   7  -2   29.29    2.68 
 -10  -7   2   33.47    2.83 
 -10  -7   2   26.36    2.63 
   9   7  -2   39.97    2.74 
  -9  -7   2   37.75    2.71 
  -9  -7   2   36.07    2.63 
   8   7  -2   49.34    2.78 
  -8  -7   2   46.94    2.67 
  -8  -7   2   47.55    2.74 
   7   7  -2   14.04    1.80 
  -7  -7   2   11.61    1.63 
  -7  -7   2   10.79    1.60 
   6   7  -2  264.69    6.21 
  -6  -7   2  256.00    6.02 
  -6  -7   2  257.47    6.01 
   5   7  -2    5.55    1.17 
  -5  -7   2    4.18    1.11 
  -5  -7   2    4.47    1.14 
   4   7  -2   72.37    2.80 
  -4  -7   2   74.00    2.63 
  -4  -7   2   78.67    2.84 
   3   7  -2   57.28    2.41 
   3   7  -2   57.58    2.25 
  -3  -7   2   50.47    2.33 
  -3  -7   2   58.24    1.69 
   2   7  -2   81.45    2.56 
   2   7  -2   80.74    2.71 
  -2  -7   2   82.86    2.81 
  -2  -7   2   80.30    2.18 
   1   7  -2   10.59    1.19 
   1   7  -2    9.99    1.15 
  -1  -7   2   10.44    1.10 
  -1  -7   2   10.81    1.28 
   0   7  -2   12.18    1.25 
   0   7  -2   10.43    1.17 
   0  -7   2   13.03    1.38 
   0  -7   2   12.23    1.25 
  -1   7  -2   58.34    2.02 
  -1   7  -2   48.90    1.99 
   1  -7   2   56.40    2.16 
   1  -7   2   56.64    2.19 
  -2   7  -2   15.14    1.32 
  -2   7  -2   15.31    1.28 
   2  -7   2   15.06    1.48 
   2  -7   2   14.04    1.30 
  -3   7  -2   47.55    1.97 
  -3   7  -2   45.89    1.93 
   3  -7   2   41.93    1.82 
   3  -7   2   50.34    2.31 
  -4   7  -2    2.53    0.79 
  -4   7  -2    2.86    0.88 
   4  -7   2    2.18    0.71 
   4  -7   2    0.82    0.91 
  -5   7  -2   21.07    1.54 
  -5   7  -2   21.55    1.69 
   5  -7   2   17.34    1.85 
   5  -7   2   19.72    1.23 
  -6   7  -2   29.74    1.82 
  -6   7  -2   28.13    2.00 
   6  -7   2   32.68    1.38 
   6  -7   2   27.72    2.25 
  -7   7  -2   40.12    2.34 
  -7   7  -2   39.02    2.10 
   7  -7   2   32.10    2.50 
  -8   7  -2   23.75    2.16 
  -8   7  -2   23.07    1.98 
   8  -7   2   25.07    2.41 
  -9   7  -2   33.69    2.28 
  -9   7  -2   38.89    2.72 
   9  -7   2   36.58    2.94 
 -10   7  -2    3.41    1.32 
 -10   7  -2    4.53    1.58 
  10  -7   2    4.25    1.74 
 -11   7  -2   31.19    3.01 
 -11   7  -2   24.78    2.44 
  11  -7   2   27.69    3.12 
 -12   7  -2    4.57    1.60 
 -12   7  -2    3.92    1.90 
  12  -7   2    6.58    2.19 
 -13   7  -2   27.53    3.26 
 -13   7  -2   26.82    2.77 
  13  -7   2   21.90    3.11 
 -14   7  -2   11.35    2.72 
  14  -7   2   11.41    2.10 
  14  -7   2   10.58    2.76 
 -15   7  -2   16.23    2.95 
  15  -7   2   10.52    2.39 
  16   6  -2   15.67    3.05 
 -16  -6   2   15.70    3.38 
  15   6  -2    4.90    2.15 
 -15  -6   2    3.23    2.56 
  14   6  -2   24.91    2.97 
 -14  -6   2   31.61    3.40 
 -14  -6   2   26.58    3.30 
  13   6  -2   18.94    2.56 
 -13  -6   2   19.18    2.66 
 -13  -6   2   16.36    2.27 
  12   6  -2    2.62    1.63 
 -12  -6   2    1.35    1.69 
 -12  -6   2    3.79    1.60 
  11   6  -2   48.49    3.13 
 -11  -6   2   46.78    2.97 
 -11  -6   2   51.89    3.26 
  10   6  -2    1.78    1.26 
 -10  -6   2    3.45    1.39 
 -10  -6   2    5.59    1.59 
   9   6  -2   37.25    2.50 
  -9  -6   2   44.00    2.62 
  -9  -6   2   41.93    2.53 
   8   6  -2    6.79    1.34 
  -8  -6   2    4.83    1.26 
  -8  -6   2    6.95    1.34 
   7   6  -2  169.34    4.68 
  -7  -6   2  162.28    4.44 
  -7  -6   2  171.35    4.58 
   6   6  -2    1.98    0.95 
  -6  -6   2    0.02    0.81 
  -6  -6   2   -0.15    0.86 
   5   6  -2   11.23    1.39 
  -5  -6   2   12.31    1.41 
  -5  -6   2   13.15    1.43 
   4   6  -2    9.20    1.25 
  -4  -6   2   10.29    1.32 
  -4  -6   2   11.68    1.37 
   3   6  -2  104.23    3.12 
  -3  -6   2  109.66    2.37 
  -3  -6   2  106.70    3.14 
   2   6  -2   39.39    1.81 
   2   6  -2   39.90    1.68 
  -2  -6   2   40.63    1.90 
  -2  -6   2   38.79    1.40 
   1   6  -2  108.25    2.71 
   1   6  -2  113.93    2.96 
  -1  -6   2  103.17    2.98 
  -1  -6   2  105.91    2.62 
   0   6  -2  105.80    2.81 
   0   6  -2  107.46    2.65 
   0  -6   2  105.00    2.76 
   0  -6   2  109.13    2.96 
  -1   6  -2   55.74    1.86 
  -1   6  -2   58.29    1.96 
   1  -6   2   60.07    2.08 
   1  -6   2   51.60    2.01 
  -2   6  -2  155.99    3.50 
  -2   6  -2  152.82    3.43 
   2  -6   2  146.35    3.45 
   2  -6   2  147.06    3.74 
  -3   6  -2   45.91    1.80 
  -3   6  -2   44.23    1.80 
   3  -6   2   45.84    2.10 
   3  -6   2   46.15    1.70 
  -4   6  -2   55.61    2.01 
  -4   6  -2   52.97    2.04 
   4  -6   2   57.83    2.42 
   4  -6   2   54.20    1.77 
  -5   6  -2    0.71    0.67 
  -5   6  -2    1.00    0.74 
   5  -6   2    0.41    0.84 
   5  -6   2    0.74    0.48 
  -6   6  -2  148.17    3.73 
  -6   6  -2  142.06    3.86 
   6  -6   2  138.90    4.22 
   6  -6   2  147.29    2.95 
  -7   6  -2    5.02    1.09 
  -7   6  -2    5.81    1.22 
   7  -6   2    6.95    1.37 
  -8   6  -2   35.11    2.08 
  -8   6  -2   32.97    2.32 
   8  -6   2   32.22    2.47 
  -9   6  -2   18.90    2.10 
  -9   6  -2   16.76    1.76 
   9  -6   2   19.58    2.36 
 -10   6  -2   32.87    2.67 
 -10   6  -2   33.29    2.43 
  10  -6   2   29.73    2.76 
 -11   6  -2    9.16    1.86 
 -11   6  -2    8.08    1.57 
  11  -6   2    7.67    1.87 
 -12   6  -2   37.60    2.80 
 -12   6  -2   30.42    3.11 
  12  -6   2   26.82    3.22 
 -13   6  -2   14.53    2.57 
 -13   6  -2    9.67    2.02 
  13  -6   2   13.73    2.64 
 -14   6  -2    2.41    2.31 
  14  -6   2    4.49    2.24 
  14  -6   2    1.92    1.73 
 -15   6  -2    8.82    2.62 
  15  -6   2    9.90    2.19 
  15  -6   2    7.52    2.55 
  16   5  -2   28.59    3.55 
 -16  -5   2   21.18    3.57 
  15   5  -2   16.43    2.82 
 -15  -5   2   15.84    2.96 
  14   5  -2    6.04    2.04 
 -14  -5   2    9.07    2.46 
  13   5  -2   -1.81    1.48 
 -13  -5   2   -0.34    1.47 
 -13  -5   2    1.68    1.84 
  12   5  -2   36.63    3.00 
 -12  -5   2   39.25    3.13 
 -12  -5   2   35.70    2.70 
  11   5  -2   -0.04    1.13 
 -11  -5   2    3.08    1.54 
 -11  -5   2    0.31    1.17 
  10   5  -2   84.23    3.52 
 -10  -5   2   79.43    3.48 
 -10  -5   2   81.40    3.18 
   9   5  -2   32.78    2.33 
  -9  -5   2   28.30    2.24 
  -9  -5   2   34.18    2.20 
   8   5  -2   44.06    2.42 
  -8  -5   2   47.75    2.41 
  -8  -5   2   41.13    2.24 
   7   5  -2    3.04    1.02 
  -7  -5   2    4.78    1.06 
  -7  -5   2    3.92    1.01 
   6   5  -2   36.91    2.04 
  -6  -5   2   35.50    1.89 
  -6  -5   2   31.83    1.84 
   5   5  -2    5.36    1.03 
  -5  -5   2    7.02    1.07 
  -5  -5   2    4.95    0.94 
   4   5  -2    2.89    0.88 
  -4  -5   2    3.12    0.86 
  -4  -5   2    2.62    0.79 
   3   5  -2   20.96    1.43 
  -3  -5   2   20.90    1.34 
  -3  -5   2   17.91    1.36 
  -3  -5   2   19.44    0.89 
   2   5  -2  196.78    4.07 
   2   5  -2  193.78    4.27 
  -2  -5   2  193.48    4.27 
  -2  -5   2  194.76    3.71 
   1   5  -2   46.76    1.69 
   1   5  -2   43.96    1.53 
  -1  -5   2   42.96    1.49 
  -1  -5   2   40.06    1.71 
   0   5  -2   35.43    1.47 
   0   5  -2   35.87    1.33 
   0  -5   2   33.28    1.50 
   0  -5   2   34.10    1.45 
  -1   5  -2  259.27    4.80 
  -1   5  -2  257.73    4.95 
   1  -5   2  251.80    5.08 
   1  -5   2  252.78    4.99 
  -2   5  -2   78.05    2.13 
  -2   5  -2   80.20    2.22 
   2  -5   2   80.48    2.18 
   2  -5   2   76.29    2.42 
  -3   5  -2  159.61    3.56 
  -3   5  -2  156.29    3.54 
   3  -5   2  165.60    3.40 
   3  -5   2  162.62    3.95 
  -4   5  -2    0.99    0.57 
  -4   5  -2    2.51    0.70 
   4  -5   2    1.00    0.46 
   4  -5   2    0.97    0.76 
  -5   5  -2  168.39    3.86 
  -5   5  -2  170.53    3.98 
   5  -5   2  173.04    3.25 
   5  -5   2  165.52    4.36 
  -6   5  -2    9.23    1.08 
  -6   5  -2    8.85    1.14 
   6  -5   2    6.69    1.24 
  -7   5  -2   69.64    2.49 
  -7   5  -2   68.61    2.67 
   7  -5   2   64.84    2.83 
  -8   5  -2   29.40    1.91 
  -8   5  -2   28.88    2.05 
   8  -5   2   31.67    2.29 
  -9   5  -2   41.61    2.48 
  -9   5  -2   38.17    2.27 
   9  -5   2   34.57    2.57 
 -10   5  -2   65.41    3.20 
 -10   5  -2   70.77    2.98 
  10  -5   2   68.35    3.46 
 -11   5  -2   23.86    2.37 
 -11   5  -2   22.84    2.45 
  11  -5   2   19.24    2.45 
 -12   5  -2   16.37    2.38 
 -12   5  -2   19.75    2.19 
  12  -5   2   19.11    2.51 
 -13   5  -2    5.83    2.01 
  13  -5   2    2.56    1.51 
  13  -5   2    6.18    2.03 
 -14   5  -2   25.39    3.09 
  14  -5   2   21.29    3.04 
  14  -5   2   27.19    2.78 
 -15   5  -2   -3.66    2.28 
  15  -5   2    5.88    2.40 
  15  -5   2    4.55    1.93 
  16   4  -2   10.09    2.64 
 -16  -4   2   13.69    3.08 
  15   4  -2   16.25    2.64 
 -15  -4   2   13.66    2.67 
  14   4  -2    5.64    1.99 
 -14  -4   2    4.73    2.06 
  13   4  -2   28.75    2.95 
 -13  -4   2   27.44    2.50 
 -13  -4   2   29.74    3.11 
  12   4  -2    3.52    1.53 
 -12  -4   2    4.01    1.33 
 -12  -4   2    1.75    1.63 
  11   4  -2   23.50    2.36 
 -11  -4   2   26.01    2.17 
 -11  -4   2   22.29    2.40 
  10   4  -2    1.07    0.68 
  10   4  -2    0.79    1.04 
 -10  -4   2    1.26    0.99 
 -10  -4   2    2.02    1.21 
   9   4  -2   56.04    2.66 
   9   4  -2   55.40    1.85 
  -9  -4   2   59.49    2.47 
  -9  -4   2   59.85    2.67 
   8   4  -2    2.94    1.01 
   8   4  -2    3.75    0.64 
  -8  -4   2    3.14    0.93 
  -8  -4   2    3.73    0.98 
   7   4  -2  208.43    4.02 
   7   4  -2  213.82    5.10 
  -7  -4   2  217.36    4.92 
  -7  -4   2  218.02    4.87 
   6   4  -2   13.27    1.36 
   6   4  -2   12.62    0.78 
  -6  -4   2   16.25    1.37 
  -6  -4   2   14.38    1.35 
   5   4  -2   34.64    1.74 
  -5  -4   2   31.58    1.60 
  -5  -4   2   34.08    1.68 
   4   4  -2   81.66    2.54 
  -4  -4   2   77.47    2.40 
  -4  -4   2   79.47    2.36 
   3   4  -2   19.68    0.81 
   3   4  -2   18.98    1.28 
  -3  -4   2   20.43    1.20 
  -3  -4   2   20.35    1.27 
   2   4  -2   11.57    1.04 
  -2  -4   2    9.76    0.90 
  -2  -4   2    9.61    1.01 
  -2  -4   2   11.37    0.74 
   1   4  -2   38.97    1.47 
   1   4  -2   37.42    1.27 
  -1  -4   2   37.22    1.50 
  -1  -4   2   36.84    1.25 
   0   4  -2  156.53    3.25 
   0   4  -2  153.37    2.99 
   0  -4   2  146.42    3.26 
   0  -4   2  152.47    3.21 
  -1   4  -2   14.04    0.87 
  -1   4  -2   13.75    0.92 
   1  -4   2   13.92    0.96 
   1  -4   2   14.71    1.07 
  -2   4  -2  185.62    3.64 
  -2   4  -2  186.82    3.76 
   2  -4   2  188.93    3.65 
   2  -4   2  179.23    3.99 
  -3   4  -2    0.14    0.46 
  -3   4  -2    0.71    0.50 
   3  -4   2    0.11    0.38 
   3  -4   2   -0.39    0.58 
  -4   4  -2   24.72    1.29 
  -4   4  -2   25.37    1.34 
   4  -4   2   27.83    0.97 
   4  -4   2   26.71    1.59 
  -5   4  -2    2.60    0.70 
  -5   4  -2    2.11    0.71 
   5  -4   2    2.68    0.87 
  -6   4  -2  108.43    2.93 
  -6   4  -2  108.77    3.07 
   6  -4   2  106.28    3.36 
  -7   4  -2   11.65    1.34 
  -7   4  -2   13.42    1.46 
   7  -4   2   14.31    1.57 
  -8   4  -2   11.79    1.46 
  -8   4  -2   13.15    1.38 
   8  -4   2   12.35    1.57 
  -9   4  -2   85.00    2.97 
  -9   4  -2   78.80    3.10 
   9  -4   2   81.77    3.36 
 -10   4  -2   27.14    2.13 
 -10   4  -2   28.66    2.34 
  10  -4   2   31.25    2.50 
 -11   4  -2   49.23    2.92 
 -11   4  -2   47.75    2.75 
  11  -4   2   54.49    3.13 
 -12   4  -2    7.68    1.63 
 -12   4  -2   11.62    2.04 
  12  -4   2    7.14    1.85 
 -13   4  -2   49.18    3.49 
  13  -4   2   45.70    3.48 
  13  -4   2   46.97    3.20 
 -14   4  -2    2.40    2.04 
  14  -4   2    0.80    1.55 
  14  -4   2   -0.31    1.71 
 -15   4  -2   31.26    3.67 
  15  -4   2   31.03    3.59 
  15  -4   2   38.70    3.36 
 -16   4  -2   -5.54    2.31 
  16  -4   2    0.09    1.95 
  16  -4   2    2.96    1.86 
  16   3  -2   23.49    3.12 
 -16  -3   2   19.07    3.31 
  15   3  -2    1.98    1.79 
 -15  -3   2    1.00    2.13 
  14   3  -2    5.58    1.88 
 -14  -3   2    8.02    2.21 
  13   3  -2   -0.07    1.35 
 -13  -3   2    1.43    1.68 
  12   3  -2   23.43    2.50 
 -12  -3   2   24.22    2.10 
 -12  -3   2   25.66    2.60 
  11   3  -2    6.61    1.12 
  11   3  -2    5.59    1.37 
 -11  -3   2    6.42    1.30 
 -11  -3   2    8.22    1.62 
  10   3  -2   38.05    2.35 
  10   3  -2   38.10    1.80 
 -10  -3   2   40.89    2.09 
 -10  -3   2   38.39    2.45 
   9   3  -2   29.28    1.51 
   9   3  -2   27.75    1.96 
  -9  -3   2   27.88    2.02 
  -9  -3   2   29.98    1.82 
   8   3  -2  156.59    4.13 
   8   3  -2  151.04    3.38 
  -8  -3   2  148.59    3.75 
  -8  -3   2  148.29    3.99 
   7   3  -2   29.70    1.75 
   7   3  -2   30.57    1.25 
  -7  -3   2   31.32    1.73 
  -7  -3   2   28.64    1.62 
   6   3  -2  167.51    4.07 
   6   3  -2  170.16    3.36 
  -6  -3   2  169.44    3.93 
  -6  -3   2  171.09    3.89 
   5   3  -2   37.07    1.17 
   5   3  -2   37.42    1.71 
  -5  -3   2   37.96    1.56 
  -5  -3   2   37.34    1.62 
   4   3  -2   39.82    1.65 
   4   3  -2   41.80    1.16 
  -4  -3   2   37.97    1.56 
  -4  -3   2   38.83    1.51 
   3   3  -2  218.14    4.51 
   3   3  -2  225.59    3.91 
  -3  -3   2  222.30    4.27 
  -3  -3   2  222.55    4.44 
   2   3  -2   59.29    1.79 
   2   3  -2   59.63    1.47 
  -2  -3   2   59.39    1.67 
  -2  -3   2   58.12    1.78 
   1   3  -2   82.27    2.10 
   1   3  -2   83.59    1.88 
  -1  -3   2   81.76    2.11 
  -1  -3   2   83.27    1.92 
   0   3  -2  391.54    6.34 
   0   3  -2  393.28    6.64 
   0  -3   2  385.19    6.63 
   0  -3   2  377.00    6.64 
  -1   3  -2   77.72    1.90 
  -1   3  -2   76.91    1.74 
   1  -3   2   75.66    2.02 
   1  -3   2   78.25    1.88 
  -2   3  -2   15.17    0.90 
  -2   3  -2   16.13    0.86 
   2  -3   2   16.49    0.80 
   2  -3   2   13.82    1.05 
  -3   3  -2  152.94    3.16 
  -3   3  -2  150.76    3.18 
   3  -3   2  148.41    3.48 
   3  -3   2  158.36    2.86 
  -4   3  -2   87.18    2.29 
  -4   3  -2   88.68    2.30 
   4  -3   2   86.82    2.60 
  -5   3  -2   52.33    1.81 
  -5   3  -2   51.99    1.87 
   5  -3   2   51.10    2.11 
  -6   3  -2   32.43    1.59 
  -6   3  -2   32.60    1.64 
   6  -3   2   32.24    1.82 
  -7   3  -2   10.21    1.12 
  -7   3  -2    9.00    1.18 
   7  -3   2    8.64    1.29 
  -8   3  -2   26.99    1.73 
  -8   3  -2   27.78    1.83 
   8  -3   2   23.11    1.88 
  -9   3  -2   15.71    1.72 
  -9   3  -2   15.71    1.61 
   9  -3   2   15.43    1.82 
 -10   3  -2   78.49    3.00 
 -10   3  -2   64.72    2.97 
  10  -3   2   69.55    3.17 
 -11   3  -2    6.83    1.56 
 -11   3  -2    7.14    1.50 
  11  -3   2    5.23    1.49 
 -12   3  -2   53.71    3.26 
  12  -3   2   54.36    3.32 
  12  -3   2   53.94    3.01 
 -13   3  -2   -3.84    1.42 
  13  -3   2    1.93    1.45 
  13  -3   2    1.61    1.56 
 -14   3  -2   39.49    3.47 
  14  -3   2   43.22    3.41 
  14  -3   2   41.17    3.17 
 -15   3  -2    1.01    2.16 
  15  -3   2    0.58    1.68 
  15  -3   2    1.71    1.68 
 -16   3  -2   20.36    3.35 
  16  -3   2   18.41    2.67 
  16  -3   2   13.46    2.48 
  17   2  -2    8.83    2.47 
 -17  -2   2   20.33    3.62 
  16   2  -2    2.16    1.90 
 -16  -2   2    1.61    2.27 
  15   2  -2   25.43    3.01 
 -15  -2   2   23.39    3.08 
  14   2  -2   -2.28    1.39 
 -14  -2   2    2.12    1.75 
  13   2  -2   43.90    3.08 
 -13  -2   2   48.39    3.36 
  12   2  -2    6.03    1.56 
  12   2  -2    5.64    1.23 
 -12  -2   2    5.50    1.23 
 -12  -2   2    9.02    1.76 
  11   2  -2   14.21    1.52 
  11   2  -2   15.38    1.92 
 -11  -2   2   12.35    1.39 
 -11  -2   2   13.79    1.85 
  10   2  -2   13.98    1.43 
  10   2  -2   17.16    1.93 
 -10  -2   2   18.83    1.97 
 -10  -2   2   16.95    1.58 
   9   2  -2   30.51    1.61 
   9   2  -2   29.71    1.99 
  -9  -2   2   30.88    1.69 
  -9  -2   2   32.75    2.03 
   8   2  -2   39.22    1.98 
   8   2  -2   37.60    1.63 
  -8  -2   2   36.48    1.94 
  -8  -2   2   35.52    1.70 
   7   2  -2   35.98    1.82 
   7   2  -2   37.98    1.49 
  -7  -2   2   36.53    1.78 
  -7  -2   2   35.42    1.62 
   6   2  -2   78.56    2.49 
   6   2  -2   82.17    2.10 
  -6  -2   2   84.42    2.45 
  -6  -2   2   82.47    2.32 
   5   2  -2   30.32    1.12 
   5   2  -2   30.98    1.47 
  -5  -2   2   31.01    1.37 
  -5  -2   2   28.48    1.35 
   4   2  -2   23.43    1.23 
   4   2  -2   21.36    0.89 
  -4  -2   2   21.94    1.13 
  -4  -2   2   22.71    1.10 
   3   2  -2   -0.33    0.31 
   3   2  -2   -0.79    0.46 
  -3  -2   2    0.26    0.43 
  -3  -2   2   -0.22    0.37 
   2   2  -2  232.19    4.40 
   2   2  -2  237.94    4.07 
  -2  -2   2  233.81    4.32 
  -2  -2   2  231.45    4.12 
   1   2  -2    1.15    0.42 
   1   2  -2    1.71    0.42 
  -1  -2   2    1.92    0.47 
  -1  -2   2    1.59    0.38 
   0   2  -2  438.42    6.82 
   0   2  -2  439.87    7.15 
   0  -2   2  432.22    7.20 
   0  -2   2  422.11    7.12 
  -1   2  -2   79.87    1.82 
  -1   2  -2   80.37    1.62 
   1  -2   2   78.45    1.72 
   1  -2   2   81.49    1.97 
  -2   2  -2   15.53    0.77 
  -2   2  -2   16.97    0.87 
   2  -2   2   16.31    0.69 
   2  -2   2   16.59    0.99 
  -3   2  -2   20.77    0.97 
  -3   2  -2   21.17    0.98 
   3  -2   2   20.70    1.14 
  -4   2  -2   68.25    1.87 
  -4   2  -2   62.09    1.83 
   4  -2   2   66.33    2.07 
  -5   2  -2  124.05    2.91 
  -5   2  -2  117.52    2.93 
   5  -2   2  125.57    3.19 
  -6   2  -2  118.98    3.06 
  -6   2  -2  131.73    3.22 
   6  -2   2  123.75    3.36 
  -7   2  -2  114.67    3.22 
  -7   2  -2  113.94    3.12 
   7  -2   2  123.87    3.44 
  -8   2  -2    1.47    0.73 
  -8   2  -2   -0.32    0.71 
   8  -2   2    1.72    0.84 
  -9   2  -2  104.19    3.26 
  -9   2  -2  102.15    3.37 
   9  -2   2  106.82    3.51 
 -10   2  -2    5.58    1.27 
 -10   2  -2    4.41    1.27 
  10  -2   2    7.31    1.44 
 -11   2  -2   50.99    2.91 
  11  -2   2   50.49    2.83 
  11  -2   2   49.66    2.69 
 -12   2  -2    1.50    1.42 
  12  -2   2    1.27    1.30 
  12  -2   2    1.30    1.26 
 -13   2  -2   47.41    3.33 
  13  -2   2   44.84    3.01 
  13  -2   2   49.83    3.13 
 -14   2  -2    7.35    2.15 
  14  -2   2    6.36    1.77 
  14  -2   2    7.62    1.90 
 -15   2  -2   22.88    3.22 
  15  -2   2   19.64    2.69 
  15  -2   2   19.69    2.65 
 -16   2  -2    1.30    2.42 
  16  -2   2    3.13    1.96 
  16  -2   2    3.99    1.91 
  17   1  -2    3.03    2.15 
 -17  -1   2    2.32    2.48 
  16   1  -2   26.22    3.04 
 -16  -1   2   22.19    3.30 
  15   1  -2    2.38    1.83 
 -15  -1   2    6.27    2.27 
  14   1  -2   24.34    3.04 
  14   1  -2   28.54    2.94 
 -14  -1   2   24.28    2.79 
  13   1  -2    8.66    1.53 
  13   1  -2   12.58    2.05 
 -13  -1   2    9.77    2.03 
  12   1  -2   33.67    2.32 
  12   1  -2   38.15    2.73 
 -12  -1   2   39.93    2.82 
  11   1  -2   15.20    1.83 
  11   1  -2   15.17    1.69 
 -11  -1   2   17.30    1.95 
 -11  -1   2   12.80    1.36 
  10   1  -2   30.01    2.15 
  10   1  -2   33.18    1.91 
 -10  -1   2   30.17    1.68 
 -10  -1   2   36.24    2.27 
   9   1  -2  128.00    3.71 
   9   1  -2  124.03    3.36 
  -9  -1   2  126.39    3.70 
  -9  -1   2  121.71    3.12 
   8   1  -2    7.47    0.97 
   8   1  -2    9.39    1.21 
  -8  -1   2    7.87    0.93 
  -8  -1   2    9.76    1.26 
   7   1  -2   58.84    1.95 
   7   1  -2   60.98    2.21 
  -7  -1   2   55.59    1.85 
  -7  -1   2   57.99    2.16 
   6   1  -2   18.38    1.13 
   6   1  -2   21.61    1.34 
  -6  -1   2   20.83    1.15 
  -6  -1   2   21.26    1.32 
   5   1  -2   73.64    2.15 
   5   1  -2   73.12    1.93 
  -5  -1   2   68.98    2.03 
  -5  -1   2   69.75    1.91 
   4   1  -2    1.16    0.43 
   4   1  -2    1.29    0.51 
  -4  -1   2    0.52    0.40 
  -4  -1   2    1.02    0.44 
   3   1  -2  417.07    6.98 
   3   1  -2  406.07    6.71 
  -3  -1   2  402.45    6.81 
  -3  -1   2  392.29    6.74 
   2   1  -2    2.08    0.38 
   2   1  -2    1.75    0.46 
  -2  -1   2    2.29    0.36 
  -2  -1   2    1.83    0.41 
   1   1  -2  192.41    3.36 
   1   1  -2  185.71    3.18 
   1   1  -2  187.63    3.39 
  -1  -1   2  188.70    3.09 
   0   1  -2  243.94    4.26 
   0   1  -2  250.47    4.16 
   0  -1   2  242.03    4.13 
  -1   1  -2  146.26    2.69 
  -1   1  -2  147.25    2.48 
   1  -1   2  146.07    2.85 
   1  -1   2  147.12    2.55 
  -2   1  -2   14.90    0.74 
  -2   1  -2   15.20    0.68 
   2  -1   2   14.88    0.51 
   2  -1   2   13.73    0.85 
  -3   1  -2   16.25    0.85 
  -3   1  -2   14.60    0.85 
   3  -1   2   15.73    0.98 
  -4   1  -2   73.75    1.93 
  -4   1  -2   69.82    1.90 
   4  -1   2   72.25    2.07 
  -5   1  -2   10.76    0.98 
  -5   1  -2   12.31    1.01 
   5  -1   2   11.23    1.08 
  -6   1  -2   58.14    1.96 
  -6   1  -2   55.91    2.01 
   6  -1   2   58.27    2.09 
  -7   1  -2   11.80    1.25 
  -7   1  -2   12.09    1.26 
   7  -1   2   11.75    1.29 
  -8   1  -2   35.81    1.88 
  -8   1  -2   34.89    1.91 
   8  -1   2   37.38    1.94 
  -9   1  -2    3.83    1.15 
  -9   1  -2    3.91    1.04 
   9  -1   2    4.10    1.04 
 -10   1  -2  137.83    4.21 
  10  -1   2  140.12    4.07 
  10  -1   2  152.03    4.26 
 -11   1  -2    3.43    1.35 
  11  -1   2    7.71    1.45 
  11  -1   2    6.81    1.38 
 -12   1  -2   74.49    3.53 
  12  -1   2   79.56    3.41 
  12  -1   2   77.90    3.35 
 -13   1  -2   10.19    2.11 
  13  -1   2   12.85    1.99 
  13  -1   2   12.46    1.92 
 -14   1  -2   24.72    2.86 
  14  -1   2   23.27    2.56 
  14  -1   2   24.91    2.69 
 -15   1  -2    9.94    2.43 
  15  -1   2    9.48    2.09 
  15  -1   2    8.45    1.98 
 -16   1  -2   16.26    3.00 
  16  -1   2   11.17    2.40 
  16  -1   2    9.72    2.27 
 -17   1  -2   18.70    3.57 
  17  -1   2   16.15    2.74 
  17   0  -2   13.94    2.74 
 -17   0   2    6.24    2.88 
  16   0  -2    2.33    1.88 
 -16   0   2    3.50    2.45 
  15   0  -2    9.86    2.24 
  15   0  -2    8.31    2.56 
 -15   0   2   14.52    2.64 
  14   0  -2    9.29    1.76 
  14   0  -2   11.85    2.10 
 -14   0   2   10.26    2.25 
  13   0  -2   22.93    2.28 
  13   0  -2   15.83    2.11 
 -13   0   2   20.30    2.54 
  12   0  -2   35.32    2.41 
  12   0  -2   39.15    2.59 
 -12   0   2   36.96    2.75 
  11   0  -2   12.18    1.65 
  11   0  -2   11.63    1.51 
 -11   0   2    9.78    1.62 
 -11   0   2   11.01    1.18 
  10   0  -2   66.33    2.70 
  10   0  -2   72.11    2.85 
 -10   0   2   71.05    2.93 
 -10   0   2   69.23    2.22 
   9   0  -2   11.44    1.39 
   9   0  -2   12.85    1.42 
  -9   0   2   11.24    1.40 
  -9   0   2   11.41    1.11 
   8   0  -2   65.97    2.36 
   8   0  -2   64.52    2.32 
  -8   0   2   65.63    1.95 
  -8   0   2   64.83    2.46 
   7   0  -2    0.73    0.64 
   7   0  -2    0.95    0.65 
  -7   0   2    1.82    0.69 
  -7   0   2    0.82    0.53 
   6   0  -2  253.86    5.07 
   6   0  -2  259.06    5.08 
  -6   0   2  255.80    5.18 
  -6   0   2  252.89    4.71 
   5   0  -2    0.42    0.49 
   5   0  -2    0.01    0.47 
  -5   0   2   -0.19    0.40 
  -5   0   2    0.11    0.51 
   4   0  -2   25.28    1.10 
   4   0  -2   24.62    1.09 
  -4   0   2   25.74    0.99 
  -4   0   2   25.14    1.11 
   3   0  -2  188.45    3.57 
   3   0  -2  188.09    3.55 
  -3   0   2  187.27    3.52 
  -3   0   2  190.48    3.45 
   2   0  -2   65.65    1.50 
   2   0  -2   64.29    1.52 
  -2   0   2   63.31    1.43 
  -2   0   2   65.19    1.47 
   1   0  -2  245.53    4.19 
   1   0  -2  245.29    4.09 
  -1   0   2  248.31    4.15 
  -1   0   2  250.80    3.97 
   0   0  -2  387.19    6.25 
   0   0  -2  387.11    6.06 
   0   0   2  375.85    6.10 
  -1   0  -2  314.16    5.27 
  -1   0  -2  312.53    4.96 
  -1   0  -2  320.10    5.09 
   1   0   2  307.69    4.97 
   1   0   2  315.15    4.99 
  -2   0  -2   12.04    0.43 
  -2   0  -2   11.64    0.59 
  -2   0  -2   11.38    0.62 
   2   0   2   11.02    0.41 
   2   0   2   11.58    0.70 
  -3   0  -2   86.97    1.98 
  -3   0  -2   84.74    1.95 
   3   0   2   86.69    2.05 
  -4   0  -2    1.59    0.52 
  -4   0  -2    1.87    0.49 
   4   0   2    2.33    0.53 
  -5   0  -2   28.51    1.32 
  -5   0  -2   31.14    1.36 
   5   0   2   29.58    1.33 
  -6   0  -2    2.37    0.71 
  -6   0  -2    3.80    0.75 
   6   0   2    3.64    0.75 
  -7   0  -2   45.21    1.95 
  -7   0  -2   46.61    1.91 
   7   0   2   48.73    1.90 
  -8   0  -2    2.29    0.89 
   8   0   2    4.39    0.93 
   8   0   2    2.45    0.82 
  -9   0  -2   74.44    2.78 
   9   0   2   68.88    2.54 
   9   0   2   59.84    2.50 
 -10   0  -2    4.08    1.19 
  10   0   2    4.08    1.11 
  10   0   2    6.80    1.22 
 -11   0  -2   74.37    3.24 
  11   0   2   75.81    3.10 
  11   0   2   69.56    2.92 
 -12   0  -2    8.28    1.77 
  12   0   2   10.48    1.64 
  12   0   2   10.24    1.64 
 -13   0  -2   36.07    3.00 
  13   0   2   36.51    2.84 
  13   0   2   37.93    2.67 
 -14   0  -2   22.75    2.76 
  14   0   2   28.10    2.88 
  14   0   2   21.71    2.50 
 -15   0  -2   12.25    2.60 
  15   0   2   13.15    2.32 
  15   0   2   11.01    2.01 
 -16   0  -2   27.32    3.41 
  16   0   2   32.18    3.32 
 -17   0  -2    0.36    2.65 
  17   0   2   -1.66    1.79 
  16  -1  -2    8.66    2.21 
 -16   1   2   10.86    2.86 
  15  -1  -2   20.10    2.68 
  15  -1  -2   15.35    2.30 
 -15   1   2   18.81    2.82 
  14  -1  -2    5.49    1.67 
  14  -1  -2    4.92    1.72 
 -14   1   2    5.46    1.96 
  13  -1  -2   20.07    2.35 
  13  -1  -2   17.50    2.12 
 -13   1   2   17.32    2.35 
  12  -1  -2    0.37    1.15 
  12  -1  -2    2.95    1.24 
 -12   1   2    0.07    1.31 
  11  -1  -2   63.00    2.85 
  11  -1  -2   68.45    2.97 
 -11   1   2   55.27    2.97 
  10  -1  -2    1.83    0.97 
  10  -1  -2    0.57    0.87 
 -10   1   2    1.86    0.65 
 -10   1   2    2.48    1.06 
   9  -1  -2  104.55    3.10 
   9  -1  -2   99.81    3.17 
  -9   1   2   94.84    2.42 
  -9   1   2   94.77    3.24 
   8  -1  -2    6.87    1.08 
   8  -1  -2    8.11    1.08 
  -8   1   2    7.50    1.10 
  -8   1   2    4.88    0.69 
   7  -1  -2  166.64    3.77 
   7  -1  -2  161.37    3.90 
  -7   1   2  164.93    3.96 
  -7   1   2  157.41    3.26 
   6  -1  -2    8.85    0.98 
   6  -1  -2   10.13    1.07 
  -6   1   2   10.71    1.12 
  -6   1   2   11.36    0.82 
   5  -1  -2   63.36    1.84 
   5  -1  -2   65.39    2.01 
  -5   1   2   65.84    2.01 
  -5   1   2   66.54    1.64 
   4  -1  -2   39.33    1.44 
   4  -1  -2   37.64    1.26 
  -4   1   2   41.88    1.19 
  -4   1   2   41.71    1.43 
   3  -1  -2   69.89    1.85 
   3  -1  -2   70.86    1.62 
  -3   1   2   70.77    1.58 
  -3   1   2   69.71    1.76 
   2  -1  -2   64.24    1.37 
   2  -1  -2   65.71    1.64 
  -2   1   2   64.88    1.43 
  -2   1   2   65.60    1.52 
   1  -1  -2  257.84    4.42 
   1  -1  -2  255.31    4.10 
  -1   1   2  262.92    4.10 
  -1   1   2  262.24    4.27 
  -1   1   2  253.10    4.27 
   0  -1  -2  502.38    7.41 
   0  -1  -2  474.17    7.70 
   0  -1  -2  476.82    7.62 
   0   1   2  486.81    7.40 
   0   1   2  478.10    7.55 
  -1  -1  -2  156.87    2.65 
  -1  -1  -2  158.06    2.82 
  -1  -1  -2  152.31    2.80 
  -1  -1  -2  158.25    2.69 
  -2  -1  -2  160.81    2.88 
  -2  -1  -2  157.94    2.92 
  -2  -1  -2  157.15    2.95 
  -2  -1  -2  162.46    2.75 
  -3  -1  -2  170.07    3.35 
  -3  -1  -2  177.58    3.02 
  -3  -1  -2  172.68    3.30 
   3   1   2  177.92    3.27 
  -4  -1  -2   39.52    1.40 
  -4  -1  -2   40.08    1.36 
  -4  -1  -2   41.28    1.05 
   4   1   2   40.66    1.30 
  -5  -1  -2    0.81    0.53 
  -5  -1  -2    1.67    0.39 
   5   1   2    1.22    0.48 
   5   1   2    1.35    0.52 
  -6  -1  -2   68.17    1.60 
  -6  -1  -2   66.10    2.16 
   6   1   2   67.24    2.00 
   6   1   2   70.20    2.15 
  -7  -1  -2   49.23    2.02 
  -7  -1  -2   50.00    1.39 
   7   1   2   50.05    1.96 
   7   1   2   49.56    1.82 
  -8  -1  -2   67.78    1.72 
  -8  -1  -2   68.38    2.53 
   8   1   2   66.87    2.45 
   8   1   2   69.08    2.29 
  -9  -1  -2   65.02    2.67 
   9   1   2   64.80    2.35 
   9   1   2   67.04    2.55 
 -10  -1  -2   32.68    2.21 
  10   1   2   29.16    1.83 
  10   1   2   33.09    2.10 
 -11  -1  -2   46.87    2.78 
  11   1   2   54.86    2.52 
  11   1   2   52.38    2.73 
 -12  -1  -2   33.69    2.68 
  12   1   2   27.34    2.41 
  12   1   2   29.99    2.19 
 -13  -1  -2   37.63    3.17 
  13   1   2   35.28    2.87 
  13   1   2   34.62    2.51 
 -14  -1  -2    5.57    1.94 
  14   1   2    4.07    1.40 
  14   1   2    4.60    1.68 
 -15  -1  -2   29.61    3.38 
  15   1   2   31.78    3.28 
 -16  -1  -2    2.85    2.42 
  16   1   2    2.00    1.93 
 -17  -1  -2   14.29    3.37 
  17   1   2   16.42    2.82 
  16  -2  -2   13.75    2.47 
  16  -2  -2   19.27    2.64 
 -16   2   2   15.33    3.02 
  15  -2  -2    1.85    1.61 
  15  -2  -2    2.16    1.69 
 -15   2   2   -0.03    2.00 
  14  -2  -2   13.32    2.13 
  14  -2  -2   14.38    2.24 
 -14   2   2   15.29    2.45 
  13  -2  -2    5.02    1.47 
  13  -2  -2    1.48    1.45 
 -13   2   2    1.80    1.64 
  12  -2  -2   56.55    2.92 
  12  -2  -2   56.30    3.12 
 -12   2   2   60.29    3.22 
  11  -2  -2   -0.13    1.03 
  11  -2  -2    0.00    0.99 
 -11   2   2    1.43    1.15 
  10  -2  -2  104.12    3.36 
  10  -2  -2  107.15    3.60 
 -10   2   2  101.41    3.55 
 -10   2   2  103.35    2.47 
   9  -2  -2   20.99    1.84 
   9  -2  -2   23.49    1.63 
  -9   2   2   25.18    1.89 
  -9   2   2   24.46    1.17 
   8  -2  -2   41.55    1.86 
   8  -2  -2   41.41    2.12 
  -8   2   2   42.70    1.42 
  -8   2   2   41.60    2.08 
   7  -2  -2   12.00    1.37 
   7  -2  -2   15.05    1.18 
  -7   2   2   12.09    1.33 
  -7   2   2   13.89    0.88 
   6  -2  -2  123.01    3.24 
   6  -2  -2  115.90    2.81 
  -6   2   2  115.52    3.08 
  -6   2   2  122.53    2.51 
   5  -2  -2    4.75    0.68 
   5  -2  -2    3.83    0.79 
  -5   2   2    4.40    0.52 
  -5   2   2    2.96    0.68 
   4  -2  -2  136.73    2.77 
   4  -2  -2  136.82    3.19 
  -4   2   2  139.55    2.66 
  -4   2   2  139.80    3.08 
   3  -2  -2  144.28    3.11 
   3  -2  -2  145.68    2.69 
  -3   2   2  145.54    3.00 
  -3   2   2  140.84    2.69 
   2  -2  -2   37.84    1.32 
   2  -2  -2   38.90    1.07 
   2  -2  -2   37.15    0.89 
  -2   2   2   37.62    1.20 
   1  -2  -2    2.03    0.44 
   1  -2  -2    3.03    0.39 
  -1   2   2    2.47    0.39 
   0  -2  -2  121.54    2.32 
   0  -2  -2  118.81    2.27 
   0   2   2  118.92    2.28 
  -1  -2  -2  309.86    5.21 
  -1  -2  -2  302.42    5.06 
  -1  -2  -2  300.13    5.00 
   1   2   2  305.45    4.89 
  -2  -2  -2   72.94    1.57 
  -2  -2  -2   73.48    1.87 
  -2  -2  -2   74.82    1.64 
   2   2   2   71.98    1.60 
  -3  -2  -2  607.07    9.64 
  -3  -2  -2  594.66    9.96 
   3   2   2  597.59    9.78 
   3   2   2  610.63    9.56 
  -4  -2  -2    0.03    0.47 
  -4  -2  -2    0.53    0.40 
   4   2   2    0.65    0.33 
   4   2   2    0.07    0.38 
  -5  -2  -2   98.71    2.22 
  -5  -2  -2   98.38    2.60 
   5   2   2  100.14    2.50 
   5   2   2   99.14    2.21 
  -6  -2  -2   37.89    1.32 
  -6  -2  -2   37.61    1.72 
   6   2   2   37.42    1.35 
   6   2   2   43.07    1.69 
  -7  -2  -2  137.00    2.92 
  -7  -2  -2  133.05    3.55 
   7   2   2  137.11    3.45 
   7   2   2  138.21    3.10 
  -8  -2  -2   74.88    2.70 
  -8  -2  -2   75.44    2.04 
   8   2   2   77.26    2.64 
   8   2   2   71.95    2.21 
  -9  -2  -2   25.28    1.90 
  -9  -2  -2   25.29    1.34 
   9   2   2   27.57    1.82 
   9   2   2   25.55    1.48 
 -10  -2  -2  126.31    4.03 
 -10  -2  -2  130.20    3.01 
  10   2   2  126.83    3.87 
  10   2   2  130.71    3.47 
 -11  -2  -2    5.85    0.94 
 -11  -2  -2    4.46    1.36 
  11   2   2    5.81    1.13 
  11   2   2    5.01    1.29 
 -12  -2  -2   35.36    2.84 
  12   2   2   40.48    2.29 
  12   2   2   37.20    2.67 
 -13  -2  -2    4.37    1.77 
  13   2   2    3.35    1.14 
  13   2   2    2.31    1.42 
 -14  -2  -2   17.66    2.58 
  14   2   2   17.24    2.37 
 -15  -2  -2    4.76    2.23 
  15   2   2    3.45    1.73 
 -16  -2  -2   24.69    3.46 
  16   2   2   26.87    3.11 
 -17  -2  -2    2.84    2.77 
  17   2   2    0.80    2.09 
  16  -3  -2    0.60    1.98 
  16  -3  -2    4.63    1.90 
 -16   3   2    3.96    2.55 
  15  -3  -2   25.49    3.00 
  15  -3  -2   23.59    2.72 
 -15   3   2   25.55    3.19 
  14  -3  -2    3.37    1.57 
  14  -3  -2    0.26    1.50 
 -14   3   2    0.70    1.86 
  13  -3  -2   15.36    2.03 
  13  -3  -2   15.55    2.25 
 -13   3   2   17.46    2.29 
  12  -3  -2    6.01    1.46 
  12  -3  -2    4.21    1.42 
 -12   3   2    0.49    1.45 
  11  -3  -2   33.50    2.59 
  11  -3  -2   31.89    2.20 
 -11   3   2   31.73    2.46 
  10  -3  -2    8.30    1.59 
  10  -3  -2    8.10    1.28 
 -10   3   2    7.00    1.41 
   9  -3  -2   36.05    1.89 
   9  -3  -2   38.16    2.31 
  -9   3   2   34.99    2.16 
   8  -3  -2   18.30    1.37 
   8  -3  -2   18.38    1.71 
  -8   3   2   19.07    1.00 
  -8   3   2   19.15    1.66 
   7  -3  -2  113.63    3.36 
   7  -3  -2  110.46    2.86 
  -7   3   2  112.08    2.42 
  -7   3   2  106.06    3.18 
   6  -3  -2   87.55    2.77 
   6  -3  -2   88.40    2.33 
  -6   3   2   86.16    2.66 
  -6   3   2   86.64    1.99 
   5  -3  -2   68.94    2.29 
  -5   3   2   65.38    1.63 
  -5   3   2   68.08    1.82 
  -5   3   2   66.14    2.16 
   4  -3  -2  321.66    5.49 
   4  -3  -2  324.31    6.18 
  -4   3   2  325.65    6.04 
  -4   3   2  323.61    5.56 
   3  -3  -2    8.98    0.93 
   3  -3  -2   10.63    0.69 
  -3   3   2    8.57    0.86 
  -3   3   2    9.34    0.59 
   2  -3  -2  195.51    3.57 
   2  -3  -2  196.00    3.93 
  -2   3   2  194.10    3.78 
  -2   3   2  202.42    3.32 
   1  -3  -2   46.86    1.29 
   1  -3  -2   47.75    1.46 
  -1   3   2   48.77    1.40 
   0  -3  -2  270.03    4.74 
   0  -3  -2  270.09    4.73 
   0   3   2  277.33    4.39 
   0   3   2  273.24    4.80 
  -1  -3  -2  356.68    6.06 
  -1  -3  -2  349.66    5.84 
   1   3   2  362.98    6.20 
   1   3   2  360.17    5.83 
  -2  -3  -2  525.09    8.94 
  -2  -3  -2  527.07    8.34 
  -2  -3  -2  522.44    8.64 
   2   3   2  535.11    8.55 
  -3  -3  -2    1.10    0.46 
  -3  -3  -2    1.24    0.62 
   3   3   2    0.39    0.38 
  -4  -3  -2   75.24    1.95 
  -4  -3  -2   75.14    2.20 
   4   3   2   74.95    1.57 
   4   3   2   70.64    1.97 
  -5  -3  -2    7.78    0.84 
  -5  -3  -2    7.56    0.95 
   5   3   2    7.13    0.85 
   5   3   2    8.24    0.61 
  -6  -3  -2  149.52    3.69 
  -6  -3  -2  148.68    3.29 
   6   3   2  156.76    3.05 
   6   3   2  154.79    3.60 
  -7  -3  -2   77.11    2.65 
  -7  -3  -2   78.05    2.21 
   7   3   2   76.62    1.99 
   7   3   2   75.23    2.48 
  -8  -3  -2   40.27    1.66 
  -8  -3  -2   39.57    2.09 
   8   3   2   38.76    1.97 
   8   3   2   40.12    1.51 
  -9  -3  -2   32.30    1.55 
  -9  -3  -2   28.88    2.00 
   9   3   2   30.19    1.46 
   9   3   2   27.58    1.88 
 -10  -3  -2   -0.70    0.70 
 -10  -3  -2    3.55    1.19 
  10   3   2    0.28    0.65 
  10   3   2   -0.09    0.89 
 -11  -3  -2   46.06    2.82 
 -11  -3  -2   47.99    2.07 
  11   3   2   45.22    2.11 
  11   3   2   46.79    2.67 
 -12  -3  -2   17.51    2.22 
  12   3   2   21.13    1.76 
  12   3   2   20.71    2.30 
 -13  -3  -2   28.41    2.97 
  13   3   2   33.98    2.88 
 -14  -3  -2    1.69    1.88 
  14   3   2    0.46    1.57 
 -15  -3  -2   40.21    3.79 
  15   3   2   30.54    3.38 
 -16  -3  -2   -2.27    2.23 
  16   3   2    0.82    1.98 
 -17  -3  -2   16.07    3.28 
  17   3   2   18.81    3.02 
  16  -4  -2   30.04    3.48 
  16  -4  -2   32.40    3.81 
 -16   4   2   33.60    3.94 
  15  -4  -2   -1.02    1.43 
  15  -4  -2   -1.43    1.62 
 -15   4   2    1.30    2.17 
  14  -4  -2    9.22    2.15 
  14  -4  -2    7.49    1.81 
 -14   4   2    9.26    2.24 
  13  -4  -2   -0.43    1.41 
  13  -4  -2   -0.43    1.22 
 -13   4   2    2.42    1.82 
  12  -4  -2   24.84    2.28 
  12  -4  -2   22.52    2.61 
 -12   4   2   25.64    2.68 
  11  -4  -2    0.95    1.01 
  11  -4  -2   -0.15    1.24 
 -11   4   2    1.23    1.25 
  10  -4  -2   18.85    1.73 
  10  -4  -2   19.76    2.26 
 -10   4   2   15.53    1.87 
   9  -4  -2    4.02    0.98 
   9  -4  -2    4.65    1.29 
  -9   4   2    4.56    1.21 
   8  -4  -2    3.07    0.84 
   8  -4  -2    2.03    0.97 
  -8   4   2    1.62    0.91 
   7  -4  -2   16.45    1.60 
  -7   4   2   15.43    0.92 
  -7   4   2   14.91    1.50 
   6  -4  -2   65.95    2.53 
  -6   4   2   67.61    1.73 
  -6   4   2   65.40    2.38 
  -6   4   2   64.18    1.95 
   5  -4  -2  109.60    3.15 
   5  -4  -2  107.64    2.34 
  -5   4   2  108.14    2.49 
  -5   4   2  108.35    2.97 
   4  -4  -2   63.26    1.63 
   4  -4  -2   61.27    2.19 
  -4   4   2   61.07    1.61 
  -4   4   2   63.21    2.05 
   3  -4  -2  704.55   11.41 
   3  -4  -2  701.17   12.02 
  -3   4   2  714.01   11.25 
  -3   4   2  721.17   11.87 
   2  -4  -2   29.20    1.36 
   2  -4  -2   32.20    1.13 
  -2   4   2   31.01    0.89 
  -2   4   2   31.66    1.30 
   1  -4  -2  130.29    2.73 
   1  -4  -2  130.96    2.90 
  -1   4   2  138.69    2.39 
  -1   4   2  129.48    2.86 
   0  -4  -2   39.28    1.33 
   0  -4  -2   42.83    1.35 
   0   4   2   40.49    1.38 
   0   4   2   43.81    1.09 
  -1  -4  -2  122.20    2.68 
  -1  -4  -2  125.61    2.48 
   1   4   2  126.64    2.51 
   1   4   2  120.84    2.78 
  -2  -4  -2   64.26    1.44 
  -2  -4  -2   65.47    2.02 
  -2  -4  -2   68.95    1.86 
   2   4   2   67.03    1.72 
  -3  -4  -2   19.36    1.12 
  -3  -4  -2   19.74    1.29 
   3   4   2   18.12    1.01 
  -4  -4  -2  142.05    3.52 
  -4  -4  -2  146.80    3.21 
   4   4   2  138.77    3.19 
  -5  -4  -2    2.56    0.68 
  -5  -4  -2    3.49    0.82 
   5   4   2    2.57    0.69 
  -6  -4  -2  115.75    2.92 
  -6  -4  -2  116.87    3.27 
   6   4   2  110.67    3.04 
  -7  -4  -2   25.80    1.81 
  -7  -4  -2   27.07    1.50 
   7   4   2   29.03    1.69 
   7   4   2   27.70    1.02 
  -8  -4  -2   31.65    1.67 
  -8  -4  -2   32.99    2.07 
   8   4   2   32.93    1.25 
   8   4   2   33.16    1.94 
  -9  -4  -2    6.83    1.07 
  -9  -4  -2    7.88    1.34 
   9   4   2    8.25    1.28 
   9   4   2    8.76    0.93 
 -10  -4  -2  104.68    3.08 
 -10  -4  -2  106.99    3.80 
  10   4   2  104.73    2.77 
  10   4   2  101.70    3.59 
 -11  -4  -2    0.63    1.24 
 -11  -4  -2    1.50    0.99 
  11   4   2    1.57    1.19 
  11   4   2    2.10    0.80 
 -12  -4  -2   30.94    2.09 
 -12  -4  -2   32.33    2.77 
  12   4   2   31.44    2.64 
 -13  -4  -2    2.01    1.61 
  13   4   2    3.90    1.60 
 -14  -4  -2   29.90    3.38 
  14   4   2   40.72    3.40 
 -15  -4  -2    2.14    2.20 
  15   4   2    1.19    1.74 
 -16  -4  -2   21.89    3.33 
  16   4   2   24.06    3.16 
 -17  -4  -2   13.59    3.35 
  17   4   2   12.69    2.86 
  15  -5  -2   32.40    3.85 
  15  -5  -2   41.44    3.39 
 -15   5   2   38.19    4.00 
  14  -5  -2    0.80    1.43 
  14  -5  -2   -1.60    1.63 
 -14   5   2    3.62    2.05 
  13  -5  -2   39.41    2.80 
  13  -5  -2   44.17    3.48 
 -13   5   2   33.25    3.21 
  12  -5  -2   36.64    3.21 
  12  -5  -2   34.90    2.53 
 -12   5   2   35.15    3.03 
  11  -5  -2   62.94    2.82 
  11  -5  -2   72.11    3.69 
 -11   5   2   64.38    3.36 
  10  -5  -2   12.38    1.51 
  10  -5  -2   10.96    1.84 
 -10   5   2   12.98    1.77 
   9  -5  -2    3.50    0.99 
   9  -5  -2    2.76    1.19 
  -9   5   2    1.92    1.12 
   8  -5  -2   90.61    3.37 
  -8   5   2   91.85    2.72 
  -8   5   2   90.78    2.17 
  -8   5   2   85.76    3.18 
   7  -5  -2    3.28    1.08 
  -7   5   2    3.78    0.79 
  -7   5   2    4.18    0.64 
  -7   5   2    4.16    1.07 
   6  -5  -2   65.48    1.79 
   6  -5  -2   66.73    2.67 
  -6   5   2   63.13    2.45 
  -6   5   2   64.66    1.97 
   5  -5  -2   12.16    1.37 
   5  -5  -2   13.48    0.92 
  -5   5   2   12.69    1.29 
  -5   5   2   12.08    0.93 
   4  -5  -2   54.45    2.19 
   4  -5  -2   55.33    1.62 
  -4   5   2   55.07    1.56 
  -4   5   2   55.00    2.03 
   3  -5  -2    1.94    0.55 
   3  -5  -2    1.22    0.68 
  -3   5   2    3.46    0.47 
  -3   5   2    1.07    0.61 
   2  -5  -2  350.43    6.21 
   2  -5  -2  350.18    6.61 
  -2   5   2  353.81    6.52 
  -2   5   2  359.87    5.89 
   1  -5  -2    8.80    0.83 
   1  -5  -2    7.74    0.86 
  -1   5   2    8.04    0.91 
  -1   5   2    8.08    0.59 
   0  -5  -2   25.60    1.21 
   0  -5  -2   27.21    1.18 
   0   5   2   24.26    1.23 
   0   5   2   26.90    0.97 
  -1  -5  -2   44.86    1.60 
  -1  -5  -2   47.63    1.42 
   1   5   2   48.63    1.44 
   1   5   2   47.65    1.70 
  -2  -5  -2   60.19    1.90 
  -2  -5  -2   58.73    1.46 
   2   5   2   58.45    1.75 
   2   5   2   63.07    2.07 
  -3  -5  -2    3.05    0.81 
  -3  -5  -2    2.94    0.72 
   3   5   2    2.35    0.59 
  -4  -5  -2   19.98    1.32 
  -4  -5  -2   23.26    1.58 
   4   5   2   23.74    1.29 
  -5  -5  -2  188.62    4.57 
  -5  -5  -2  187.16    4.19 
   5   5   2  191.96    4.23 
  -6  -5  -2   75.67    2.45 
  -6  -5  -2   71.51    2.73 
   6   5   2   75.75    2.49 
  -7  -5  -2  168.37    4.01 
  -7  -5  -2  163.29    4.39 
   7   5   2  168.69    4.19 
  -8  -5  -2   31.42    1.83 
  -8  -5  -2   33.87    2.19 
   8   5   2   32.85    1.97 
  -9  -5  -2  104.94    3.19 
  -9  -5  -2  103.04    3.69 
   9   5   2  104.53    2.39 
   9   5   2  100.29    3.48 
 -10  -5  -2    5.97    1.50 
 -10  -5  -2    7.34    1.27 
  10   5   2    7.70    1.46 
 -11  -5  -2  103.17    3.35 
 -11  -5  -2   95.54    4.01 
  11   5   2   95.13    3.78 
 -12  -5  -2    0.61    1.60 
 -12  -5  -2    1.45    1.21 
  12   5   2    0.42    1.26 
 -13  -5  -2   21.74    2.87 
  13   5   2   20.41    2.44 
 -14  -5  -2   33.28    3.66 
  14   5   2   39.03    3.40 
 -15  -5  -2   11.02    2.74 
  15   5   2   12.98    2.60 
 -16  -5  -2    5.13    2.79 
  16   5   2    2.74    2.23 
 -17  -5  -2   -2.58    2.79 
  17   5   2    2.34    2.23 
  15  -6  -2    5.04    2.40 
  15  -6  -2   10.63    3.52 
 -15   6   2    5.54    2.81 
  14  -6  -2   22.67    3.07 
  14  -6  -2   17.16    2.18 
 -14   6   2   22.39    3.16 
  13  -6  -2   25.98    2.62 
  13  -6  -2   30.30    3.44 
 -13   6   2   27.35    3.05 
  12  -6  -2   27.93    2.39 
  12  -6  -2   29.83    3.15 
 -12   6   2   30.42    3.03 
  11  -6  -2   17.07    1.87 
  11  -6  -2   18.61    2.45 
 -11   6   2   18.72    2.42 
  10  -6  -2   16.90    1.82 
  10  -6  -2   17.85    2.25 
 -10   6   2   19.84    2.32 
   9  -6  -2   94.88    3.87 
  -9   6   2   93.19    3.00 
  -9   6   2   90.49    3.61 
   8  -6  -2    9.55    1.59 
  -8   6   2    7.43    1.42 
  -8   6   2    8.98    0.95 
  -8   6   2    8.73    1.14 
   7  -6  -2   82.55    3.28 
   7  -6  -2   87.12    2.22 
  -7   6   2   84.25    2.54 
  -7   6   2   92.12    3.17 
   6  -6  -2    9.43    1.41 
   6  -6  -2   14.26    1.02 
  -6   6   2   12.55    1.11 
  -6   6   2   13.20    1.49 
   5  -6  -2   15.40    1.58 
   5  -6  -2   13.90    1.06 
  -5   6   2   16.31    1.46 
  -5   6   2   15.12    1.04 
   4  -6  -2   61.81    2.44 
   4  -6  -2   62.95    1.87 
  -4   6   2   65.99    1.78 
  -4   6   2   59.46    2.25 
   3  -6  -2  211.97    4.26 
   3  -6  -2  216.58    4.83 
  -3   6   2  214.37    4.00 
  -3   6   2  217.43    4.67 
   2  -6  -2   10.54    1.16 
   2  -6  -2    8.56    0.94 
  -2   6   2    8.85    0.72 
  -2   6   2    9.84    1.10 
   1  -6  -2   78.92    2.32 
   1  -6  -2   80.37    2.25 
  -1   6   2   81.66    1.89 
  -1   6   2   84.29    2.40 
   0  -6  -2   17.06    1.14 
   0  -6  -2   16.56    1.15 
   0   6   2   16.80    1.21 
   0   6   2   17.33    0.95 
  -1  -6  -2  103.56    2.41 
  -1  -6  -2  100.22    2.68 
   1   6   2  101.28    2.43 
   1   6   2   99.60    2.74 
  -2  -6  -2   27.92    1.48 
  -2  -6  -2   27.64    1.06 
   2   6   2   27.56    1.34 
   2   6   2   29.18    1.58 
  -3  -6  -2   30.22    1.64 
   3   6   2   30.99    1.48 
  -4  -6  -2   75.97    2.46 
  -4  -6  -2   69.30    2.65 
   4   6   2   77.70    2.41 
  -5  -6  -2   24.44    1.59 
  -5  -6  -2   22.92    1.79 
   5   6   2   24.81    1.51 
  -6  -6  -2  142.77    4.11 
  -6  -6  -2  145.68    3.78 
   6   6   2  145.19    3.77 
  -7  -6  -2    3.92    1.13 
  -7  -6  -2    5.56    1.13 
   7   6   2    5.27    1.04 
  -8  -6  -2   79.02    2.83 
  -8  -6  -2   75.25    3.16 
   8   6   2   70.71    2.85 
  -9  -6  -2   16.02    1.94 
  -9  -6  -2   19.40    1.84 
   9   6   2   21.04    1.92 
 -10  -6  -2  118.95    3.69 
 -10  -6  -2  115.09    4.27 
  10   6   2  121.52    4.09 
 -11  -6  -2   15.34    1.79 
 -11  -6  -2   12.97    2.07 
  11   6   2   13.08    1.91 
 -12  -6  -2    7.10    1.95 
 -12  -6  -2    6.75    1.60 
  12   6   2    9.56    1.84 
 -13  -6  -2   42.10    2.79 
 -13  -6  -2   48.32    3.70 
  13   6   2   46.25    3.36 
 -14  -6  -2   10.76    2.55 
  14   6   2    9.08    2.17 
 -15  -6  -2    8.78    2.71 
  15   6   2    5.49    2.17 
 -16  -6  -2    1.95    2.64 
  16   6   2    0.62    2.09 
  15  -7  -2    9.68    2.70 
 -15   7   2   16.09    3.31 
  14  -7  -2   20.08    3.14 
 -14   7   2   21.02    3.08 
  13  -7  -2    6.65    1.67 
  13  -7  -2    6.13    2.19 
 -13   7   2    3.82    2.23 
  12  -7  -2   52.44    3.86 
  12  -7  -2   54.94    3.01 
 -12   7   2   53.94    3.66 
  11  -7  -2    2.27    1.26 
  11  -7  -2    0.89    1.68 
 -11   7   2   -0.33    1.38 
  10  -7  -2   18.52    2.46 
 -10   7   2   23.29    2.47 
   9  -7  -2    5.36    1.62 
  -9   7   2    3.67    1.05 
  -9   7   2    7.83    1.65 
   8  -7  -2   92.48    3.78 
  -8   7   2   96.02    2.94 
  -8   7   2   96.89    2.47 
  -8   7   2   96.07    3.63 
   7  -7  -2    1.19    0.67 
   7  -7  -2    1.68    1.16 
  -7   7   2    0.81    0.71 
  -7   7   2   -0.45    0.97 
   6  -7  -2   10.04    0.97 
   6  -7  -2    7.26    1.40 
  -6   7   2    9.15    1.01 
  -6   7   2    9.21    1.38 
   5  -7  -2   35.68    1.54 
   5  -7  -2   34.89    2.16 
  -5   7   2   35.79    2.01 
  -5   7   2   35.33    1.47 
   4  -7  -2   96.51    3.21 
   4  -7  -2   94.38    2.54 
  -4   7   2   95.92    2.36 
  -4   7   2   95.10    2.99 
   3  -7  -2   20.74    1.28 
   3  -7  -2   19.58    1.62 
  -3   7   2   19.37    1.04 
  -3   7   2   20.32    1.49 
   2  -7  -2  163.16    3.71 
   2  -7  -2  162.08    4.01 
  -2   7   2  163.43    3.94 
  -2   7   2  169.38    3.34 
   1  -7  -2   33.23    1.61 
   1  -7  -2   30.98    1.57 
  -1   7   2   30.88    1.65 
  -1   7   2   33.21    1.26 
   0  -7  -2   50.52    1.97 
   0  -7  -2   50.30    1.89 
   0   7   2   55.76    1.70 
   0   7   2   57.64    2.08 
  -1  -7  -2   74.23    2.09 
  -1  -7  -2   78.78    2.47 
   1   7   2   76.23    2.49 
   1   7   2   75.87    2.17 
  -2  -7  -2   55.43    1.64 
  -2  -7  -2   54.37    2.16 
   2   7   2   56.74    1.98 
   2   7   2   56.37    2.23 
  -3  -7  -2  100.66    3.05 
   3   7   2  104.57    3.23 
   3   7   2  101.92    2.87 
  -4  -7  -2   10.30    1.37 
  -4  -7  -2   12.31    1.31 
   4   7   2    9.25    1.15 
  -5  -7  -2  223.65    5.44 
  -5  -7  -2  216.87    5.12 
   5   7   2  232.83    5.13 
  -6  -7  -2   33.41    1.98 
  -6  -7  -2   30.72    2.20 
   6   7   2   29.72    1.88 
  -7  -7  -2   50.82    2.71 
  -7  -7  -2   55.64    2.53 
   7   7   2   55.68    2.46 
  -8  -7  -2   65.12    2.77 
  -8  -7  -2   62.27    3.12 
   8   7   2   60.86    2.73 
  -9  -7  -2   14.98    1.96 
  -9  -7  -2   17.46    1.99 
   9   7   2   14.28    1.75 
 -10  -7  -2   19.02    2.17 
 -10  -7  -2   15.31    2.18 
  10   7   2   16.94    2.01 
 -11  -7  -2   24.99    2.47 
 -11  -7  -2   26.61    2.95 
  11   7   2   25.83    2.57 
 -12  -7  -2   11.60    2.25 
 -12  -7  -2   12.07    1.92 
  12   7   2   12.95    2.11 
 -13  -7  -2    5.48    1.77 
 -13  -7  -2    6.38    2.23 
  13   7   2    5.66    1.89 
 -14  -7  -2   34.17    3.85 
  14   7   2   34.04    3.49 
 -15  -7  -2    5.04    2.76 
  15   7   2    1.85    1.91 
 -16  -7  -2    8.31    3.02 
  16   7   2    2.25    2.21 
  14  -8  -2    1.76    2.28 
 -14   8   2   -0.07    2.41 
  13  -8  -2   32.36    3.82 
 -13   8   2   35.02    3.83 
  12  -8  -2    2.00    2.02 
 -12   8   2   -2.81    1.54 
  11  -8  -2   16.52    1.88 
  11  -8  -2   14.22    2.52 
 -11   8   2   15.42    2.49 
  10  -8  -2    1.37    1.57 
 -10   8   2   -0.48    1.02 
 -10   8   2    0.37    1.32 
   9  -8  -2   44.72    3.21 
  -9   8   2   50.10    3.07 
  -9   8   2   45.19    2.35 
   8  -8  -2    1.12    1.24 
  -8   8   2    3.99    1.38 
  -8   8   2    1.61    0.88 
   7  -8  -2   43.99    2.84 
   7  -8  -2   46.05    1.86 
  -7   8   2   47.84    2.74 
  -7   8   2   43.47    1.95 
   6  -8  -2   12.27    1.24 
   6  -8  -2   12.93    1.78 
  -6   8   2   10.31    1.10 
  -6   8   2   10.46    1.50 
   5  -8  -2    1.32    0.71 
   5  -8  -2    1.08    1.06 
  -5   8   2    2.37    0.71 
  -5   8   2    2.48    1.05 
   4  -8  -2   40.89    2.33 
   4  -8  -2   39.47    1.77 
  -4   8   2   37.09    1.54 
  -4   8   2   40.47    2.08 
   3  -8  -2   86.70    3.04 
   3  -8  -2   88.06    2.61 
  -3   8   2   87.40    2.88 
  -3   8   2   85.29    2.27 
   2  -8  -2   39.52    1.81 
   2  -8  -2   38.27    2.03 
  -2   8   2   38.60    1.47 
  -2   8   2   38.64    1.96 
   1  -8  -2   20.74    1.55 
   1  -8  -2   19.18    1.50 
  -1   8   2   20.32    1.15 
  -1   8   2   20.61    1.59 
   0  -8  -2  145.92    3.67 
   0  -8  -2  132.45    3.40 
   0   8   2  141.05    3.72 
   0   8   2  144.81    3.25 
  -1  -8  -2    0.23    0.75 
  -1  -8  -2    2.07    0.73 
   1   8   2   -0.20    0.71 
   1   8   2    2.28    0.70 
  -2  -8  -2   36.94    1.98 
  -2  -8  -2   39.18    1.53 
   2   8   2   42.35    1.84 
   2   8   2   44.44    2.17 
  -3  -8  -2    0.09    0.78 
  -3  -8  -2   -0.20    0.49 
   3   8   2   -1.07    0.82 
   3   8   2   -0.89    0.70 
  -4  -8  -2  122.03    3.66 
   4   8   2  126.41    3.52 
   4   8   2  124.37    3.82 
  -5  -8  -2   18.68    1.78 
  -5  -8  -2   20.10    1.94 
   5   8   2   17.71    1.65 
  -6  -8  -2   85.65    3.16 
  -6  -8  -2   86.64    3.45 
   6   8   2   93.87    3.19 
  -7  -8  -2   28.54    2.23 
  -7  -8  -2   36.29    2.51 
   7   8   2   34.23    2.24 
  -8  -8  -2   13.66    1.94 
  -8  -8  -2   12.45    1.71 
   8   8   2   12.61    1.65 
  -9  -8  -2   39.08    2.62 
  -9  -8  -2   37.23    2.94 
   9   8   2   40.22    2.63 
 -10  -8  -2   21.20    2.51 
 -10  -8  -2   25.87    2.49 
  10   8   2   21.28    2.39 
 -11  -8  -2   10.82    2.33 
 -11  -8  -2   11.71    1.97 
  11   8   2   12.76    2.05 
 -12  -8  -2   -0.49    1.72 
 -12  -8  -2   -0.78    1.44 
  12   8   2   -1.81    1.35 
 -13  -8  -2   44.59    4.07 
 -13  -8  -2   41.25    3.24 
  13   8   2   41.78    3.56 
 -14  -8  -2    2.12    2.44 
 -14  -8  -2    3.92    2.04 
  14   8   2    4.36    2.06 
 -15  -8  -2    4.28    2.90 
  15   8   2   12.84    2.75 
 -16  -8  -2   -4.17    2.87 
  16   8   2    0.74    2.36 
 -14   9   2   12.23    3.18 
  13  -9  -2   -0.43    2.13 
 -13   9   2    1.76    2.29 
  12  -9  -2   34.11    3.88 
 -12   9   2   30.46    3.46 
  11  -9  -2    2.79    1.99 
 -11   9   2    0.01    1.78 
  10  -9  -2   11.44    2.46 
 -10   9   2   15.40    2.44 
   9  -9  -2   16.49    2.50 
  -9   9   2   15.58    2.18 
  -9   9   2   16.79    2.60 
   8  -9  -2   51.71    3.37 
  -8   9   2   46.59    3.00 
  -8   9   2   47.61    2.32 
   7  -9  -2   13.74    2.03 
   7  -9  -2   16.52    1.79 
  -7   9   2   14.54    1.93 
  -7   9   2   13.42    1.48 
   6  -9  -2   19.69    1.56 
   6  -9  -2   21.68    2.39 
  -6   9   2   21.33    2.13 
  -6   9   2   21.21    1.50 
   5  -9  -2  145.97    3.60 
   5  -9  -2  136.79    4.47 
  -5   9   2  139.70    3.37 
  -5   9   2  136.67    4.20 
   4  -9  -2   13.48    1.46 
   4  -9  -2   16.09    1.95 
  -4   9   2   12.90    1.21 
  -4   9   2   16.03    1.74 
   3  -9  -2   65.67    2.83 
   3  -9  -2   64.79    2.41 
  -3   9   2   67.54    2.09 
  -3   9   2   65.31    2.69 
   2  -9  -2   15.07    1.68 
   2  -9  -2   16.62    1.55 
  -2   9   2   15.81    1.22 
  -2   9   2   13.68    1.48 
   1  -9  -2  136.89    3.78 
   1  -9  -2  134.82    3.71 
  -1   9   2  145.25    3.32 
  -1   9   2  141.61    3.90 
   0  -9  -2   -0.13    0.75 
   0  -9  -2    0.60    0.76 
   0   9   2    0.94    0.70 
   0   9   2    0.63    0.82 
  -1  -9  -2   34.06    2.04 
  -1  -9  -2   37.52    1.75 
   1   9   2   39.46    2.13 
   1   9   2   35.16    1.74 
  -2  -9  -2    0.47    0.88 
  -2  -9  -2    0.58    0.68 
   2   9   2    1.23    0.80 
   2   9   2    1.65    0.97 
  -3  -9  -2   11.83    1.05 
  -3  -9  -2   10.75    1.44 
   3   9   2   12.32    1.39 
   3   9   2   11.89    1.56 
  -4  -9  -2   13.12    1.60 
   4   9   2   14.16    1.64 
   4   9   2   16.59    1.93 
  -5  -9  -2   55.24    2.75 
   5   9   2   57.31    2.63 
   5   9   2   58.69    2.88 
  -6  -9  -2    1.69    1.27 
  -6  -9  -2    1.54    1.16 
   6   9   2    0.76    1.00 
  -7  -9  -2   25.93    2.51 
  -7  -9  -2   28.54    2.34 
   7   9   2   24.27    2.20 
  -8  -9  -2   26.25    2.64 
  -8  -9  -2   35.22    2.61 
   8   9   2   35.82    2.54 
  -9  -9  -2   35.58    3.08 
  -9  -9  -2   33.04    2.77 
   9   9   2   36.47    2.73 
 -10  -9  -2   36.95    3.25 
 -10  -9  -2   39.11    3.03 
  10   9   2   41.79    2.98 
 -11  -9  -2   -2.26    1.55 
 -11  -9  -2    1.71    1.85 
  11   9   2   -1.34    1.41 
 -12  -9  -2   34.18    3.68 
 -12  -9  -2   27.28    3.00 
  12   9   2   28.16    3.10 
 -13  -9  -2    2.99    2.32 
 -13  -9  -2   -1.35    1.75 
  13   9   2    2.32    1.89 
 -14  -9  -2   42.41    3.54 
 -14  -9  -2   34.45    4.09 
  14   9   2   52.36    4.23 
 -15  -9  -2    3.43    2.91 
  15   9   2   -3.82    1.85 
  13 -10  -2   17.00    3.14 
 -13  10   2   27.96    3.62 
  12 -10  -2   -0.36    2.10 
 -12  10   2   -1.40    2.13 
  11 -10  -2    8.56    2.63 
 -11  10   2    7.35    2.34 
  10 -10  -2    9.94    2.49 
 -10  10   2   11.51    2.29 
   9 -10  -2   14.84    2.51 
  -9  10   2   14.58    2.32 
   8 -10  -2   48.02    3.53 
  -8  10   2   39.79    3.13 
   7 -10  -2   19.01    2.47 
  -7  10   2   15.80    1.86 
  -7  10   2   24.22    2.50 
   6 -10  -2   57.09    2.37 
   6 -10  -2   62.38    3.39 
  -6  10   2   48.08    2.15 
  -6  10   2   51.73    2.96 
   5 -10  -2    5.27    1.60 
   5 -10  -2    6.08    1.20 
  -5  10   2    6.48    1.01 
  -5  10   2    5.88    1.44 
   4 -10  -2   48.87    2.27 
   4 -10  -2   44.12    2.72 
  -4  10   2   45.04    2.55 
  -4  10   2   45.50    1.94 
   3 -10  -2    1.18    1.15 
   3 -10  -2   -0.83    0.84 
  -3  10   2    2.19    1.05 
  -3  10   2   -0.01    0.69 
   2 -10  -2   62.29    2.61 
   2 -10  -2   61.04    2.74 
  -2  10   2   66.07    2.81 
  -2  10   2   63.39    2.21 
   1 -10  -2   15.16    1.76 
   1 -10  -2   16.32    1.80 
  -1  10   2   17.47    1.40 
  -1  10   2   16.98    1.88 
   0 -10  -2   51.23    2.30 
   0 -10  -2   52.99    2.48 
   0  10   2   49.68    2.50 
   0  10   2   48.52    2.04 
  -1 -10  -2    4.16    1.24 
  -1 -10  -2    4.22    0.97 
   1  10   2    3.23    0.96 
   1  10   2    2.85    1.13 
  -2 -10  -2    6.48    0.99 
  -2 -10  -2    5.84    1.29 
   2  10   2    5.49    1.09 
   2  10   2    6.82    1.37 
  -3 -10  -2   15.16    1.76 
  -3 -10  -2   16.28    1.24 
   3  10   2   15.52    1.79 
   3  10   2   12.13    1.72 
  -4 -10  -2   24.37    2.18 
   4  10   2   31.85    2.17 
   4  10   2   24.99    2.32 
  -5 -10  -2   22.46    2.30 
   5  10   2   25.30    2.33 
   5  10   2   20.64    2.07 
  -6 -10  -2   26.52    2.47 
   6  10   2   31.60    2.61 
   6  10   2   26.95    2.31 
  -7 -10  -2   26.81    2.67 
  -7 -10  -2   26.67    2.66 
   7  10   2   24.07    2.37 
  -8 -10  -2    5.34    1.78 
  -8 -10  -2    3.28    1.66 
   8  10   2    4.33    1.50 
  -9 -10  -2   13.80    2.19 
  -9 -10  -2   18.93    2.62 
   9  10   2   19.08    2.28 
 -10 -10  -2    1.16    1.78 
 -10 -10  -2    0.05    1.66 
  10  10   2    0.18    1.50 
 -11 -10  -2   14.50    2.57 
 -11 -10  -2   20.60    2.59 
  11  10   2   19.05    2.57 
 -12 -10  -2    5.24    2.34 
 -12 -10  -2    2.64    1.89 
  12  10   2    2.68    1.95 
 -13 -10  -2   28.85    3.71 
 -13 -10  -2   31.73    3.48 
  13  10   2   26.93    3.24 
 -14 -10  -2    1.93    2.09 
 -14 -10  -2    4.03    2.74 
  14  10   2    3.36    2.12 
 -15 -10  -2    3.79    3.07 
  15  10   2   10.75    2.75 
  12 -11  -2   23.81    3.53 
 -12  11   2   20.92    3.05 
  11 -11  -2   18.95    3.18 
 -11  11   2   20.49    3.05 
  10 -11  -2    1.37    2.26 
 -10  11   2   -2.22    1.69 
   9 -11  -2   37.06    3.81 
  -9  11   2   39.48    3.38 
   8 -11  -2    0.19    1.80 
  -8  11   2    3.45    1.78 
   7 -11  -2   19.40    2.55 
  -7  11   2   19.77    2.42 
   6 -11  -2   -0.36    1.01 
   6 -11  -2    1.95    1.64 
  -6  11   2    3.03    1.44 
   5 -11  -2   57.23    2.57 
   5 -11  -2   63.98    3.48 
  -5  11   2   60.91    3.16 
  -5  11   2   46.55    2.49 
   4 -11  -2    5.64    1.26 
   4 -11  -2    3.93    1.51 
  -4  11   2    5.49    1.04 
  -4  11   2    4.87    1.42 
   3 -11  -2   11.74    1.54 
   3 -11  -2   12.60    1.82 
  -3  11   2    9.20    1.62 
  -3  11   2    9.78    1.24 
   2 -11  -2    0.98    1.06 
   2 -11  -2    1.87    1.29 
  -2  11   2    3.01    0.93 
  -2  11   2    0.67    1.08 
   1 -11  -2   59.10    2.78 
   1 -11  -2   63.19    2.93 
  -1  11   2   67.73    2.46 
  -1  11   2   64.08    2.98 
   0 -11  -2    1.81    1.09 
   0 -11  -2    0.00    1.11 
   0  11   2    2.20    1.26 
   0  11   2    0.22    0.91 
  -1 -11  -2   49.92    2.29 
  -1 -11  -2   47.85    2.75 
   1  11   2   52.55    2.82 
   1  11   2   49.80    2.36 
  -2 -11  -2   35.55    1.86 
  -2 -11  -2   32.36    2.46 
   2  11   2   34.91    2.21 
   2  11   2   29.77    2.42 
  -3 -11  -2   30.73    1.63 
  -3 -11  -2   29.06    2.44 
   3  11   2   32.20    2.53 
   3  11   2   31.21    2.28 
  -4 -11  -2   72.28    3.32 
   4  11   2   71.93    3.40 
   4  11   2   76.85    3.21 
  -5 -11  -2   34.93    2.72 
   5  11   2   36.41    2.55 
   5  11   2   33.09    2.83 
  -6 -11  -2   19.72    2.27 
   6  11   2   14.76    1.93 
   6  11   2   18.09    2.20 
  -7 -11  -2   10.36    1.94 
   7  11   2    5.86    1.77 
   7  11   2    9.99    1.87 
  -8 -11  -2   40.06    3.18 
  -8 -11  -2   43.26    3.28 
   8  11   2   40.43    2.97 
  -9 -11  -2    2.34    1.71 
  -9 -11  -2    2.44    1.75 
   9  11   2    1.50    1.63 
 -10 -11  -2   11.59    2.28 
 -10 -11  -2    9.93    2.30 
  10  11   2   12.59    2.26 
 -11 -11  -2   10.23    2.41 
 -11 -11  -2    7.13    2.40 
  11  11   2    5.75    2.01 
 -12 -11  -2    7.68    2.69 
 -12 -11  -2   10.77    2.45 
  12  11   2   13.18    2.48 
 -13 -11  -2    4.25    2.61 
 -13 -11  -2    3.43    2.14 
  13  11   2    2.77    2.16 
 -14 -11  -2   11.69    3.22 
 -14 -11  -2   14.23    2.80 
  14  11   2    9.87    2.68 
  11 -12  -2    3.05    2.64 
 -11  12   2    2.12    2.30 
  10 -12  -2   21.09    3.38 
 -10  12   2   19.82    2.99 
   9 -12  -2    0.75    2.26 
  -9  12   2   -0.12    1.78 
   8 -12  -2   28.66    3.34 
  -8  12   2   29.36    3.06 
   7 -12  -2    2.08    2.02 
  -7  12   2    2.10    1.66 
   6 -12  -2   41.61    3.41 
  -6  12   2   36.46    3.08 
   5 -12  -2   -0.61    1.63 
   5 -12  -2    2.27    1.27 
  -5  12   2    1.80    1.49 
   4 -12  -2   37.53    3.09 
   4 -12  -2   37.04    2.51 
  -4  12   2   47.28    2.99 
   3 -12  -2   -0.13    1.42 
   3 -12  -2   -0.72    1.10 
  -3  12   2   -0.15    1.23 
  -3  12   2    0.50    0.89 
   2 -12  -2   27.52    2.52 
   2 -12  -2   25.24    2.35 
  -2  12   2   26.28    1.90 
  -2  12   2   31.98    2.56 
   1 -12  -2    2.48    1.34 
   1 -12  -2    5.09    1.52 
  -1  12   2    3.52    1.45 
  -1  12   2    2.92    1.04 
   0 -12  -2   29.81    2.32 
   0 -12  -2   22.96    2.47 
   0  12   2   28.34    2.07 
   0  12   2   26.98    2.53 
  -1 -12  -2   28.93    2.55 
  -1 -12  -2   25.13    2.06 
   1  12   2   26.70    2.15 
   1  12   2   25.70    2.54 
  -2 -12  -2   15.57    1.75 
  -2 -12  -2   14.88    2.01 
   2  12   2   11.72    1.87 
   2  12   2   16.50    1.83 
  -3 -12  -2   35.43    2.83 
   3  12   2   30.44    2.45 
   3  12   2   34.98    2.79 
  -4 -12  -2   18.14    2.21 
   4  12   2   25.62    2.67 
   4  12   2   23.75    2.40 
  -5 -12  -2   45.92    3.11 
   5  12   2   42.63    3.08 
   5  12   2   31.01    2.73 
  -6 -12  -2    3.90    1.69 
   6  12   2    5.48    1.59 
   6  12   2    5.38    1.76 
  -7 -12  -2   39.65    3.32 
   7  12   2   47.20    3.13 
   7  12   2   38.97    3.24 
  -8 -12  -2    5.28    1.97 
   8  12   2    3.51    1.67 
   8  12   2    4.52    1.89 
  -9 -12  -2   20.17    2.76 
   9  12   2   18.22    2.46 
 -10 -12  -2   -0.61    1.97 
 -10 -12  -2    1.36    2.25 
  10  12   2    4.89    1.97 
 -11 -12  -2   23.03    3.24 
 -11 -12  -2   19.54    2.94 
  11  12   2   20.79    2.92 
 -12 -12  -2    5.42    2.63 
 -12 -12  -2   10.38    2.59 
  12  12   2    9.09    2.50 
 -13 -12  -2    6.73    2.56 
 -13 -12  -2   10.30    3.21 
  13  12   2   12.38    2.84 
  10 -13  -2    3.81    2.61 
 -10  13   2    5.55    2.40 
   9 -13  -2   21.75    3.45 
  -9  13   2   16.65    2.74 
   8 -13  -2   -1.64    2.27 
  -8  13   2    1.30    1.93 
   7 -13  -2   20.37    3.12 
  -7  13   2   25.83    2.89 
   6 -13  -2    0.78    1.96 
  -6  13   2    5.83    1.95 
   5 -13  -2   45.69    3.56 
   5 -13  -2   47.62    2.89 
  -5  13   2   48.69    3.39 
   4 -13  -2    4.84    1.54 
   4 -13  -2    5.79    2.00 
  -4  13   2    6.92    1.85 
   3 -13  -2   20.35    2.25 
   3 -13  -2   22.58    2.55 
  -3  13   2   13.63    2.10 
   2 -13  -2   18.79    2.33 
   2 -13  -2   18.44    2.18 
  -2  13   2   19.49    2.29 
   1 -13  -2   14.53    1.96 
   1 -13  -2   12.52    2.03 
  -1  13   2   13.40    1.62 
  -1  13   2   15.38    2.14 
   0 -13  -2   29.74    2.80 
   0 -13  -2   31.10    2.49 
   0  13   2   29.38    2.25 
   0  13   2   26.57    2.78 
  -1 -13  -2    3.20    1.60 
  -1 -13  -2    0.74    1.24 
   1  13   2    0.50    1.18 
   1  13   2    2.95    1.58 
  -2 -13  -2   37.65    3.10 
   2  13   2   38.54    2.99 
   2  13   2   35.33    2.60 
  -3 -13  -2    2.09    1.63 
   3  13   2    2.56    1.57 
   3  13   2    0.57    1.33 
  -4 -13  -2   42.76    3.28 
   4  13   2   38.82    2.90 
   4  13   2   37.44    3.15 
  -5 -13  -2   -1.16    1.57 
   5  13   2   -1.38    1.48 
   5  13   2    2.73    1.51 
  -6 -13  -2   32.97    3.24 
   6  13   2   31.26    2.94 
   6  13   2   31.71    3.25 
  -7 -13  -2    1.10    1.96 
   7  13   2   -0.65    1.51 
   7  13   2    1.17    1.90 
  -8 -13  -2   30.58    3.39 
   8  13   2   23.54    2.63 
   8  13   2   28.18    3.30 
  -9 -13  -2    2.40    2.18 
   9  13   2    0.65    1.90 
   9  13   2    6.74    1.99 
 -10 -13  -2   12.78    2.74 
  10  13   2   10.04    2.37 
  10  13   2   10.35    2.50 
 -11 -13  -2    7.79    2.70 
 -11 -13  -2   15.67    2.76 
  11  13   2    8.80    2.51 
 -12 -13  -2   11.10    2.83 
 -12 -13  -2    7.59    2.99 
  12  13   2    1.95    2.22 
 -13 -13  -2    3.55    2.57 
 -13 -13  -2    8.19    2.97 
  13  13   2    8.03    2.65 
   9 -14  -2    3.18    2.59 
  -9  14   2   -1.66    1.98 
   8 -14  -2   14.28    3.05 
  -8  14   2   15.77    2.84 
   7 -14  -2   -2.09    2.04 
  -7  14   2   -2.14    1.88 
   6 -14  -2   12.02    2.73 
  -6  14   2    8.81    2.23 
   5 -14  -2   16.07    2.75 
  -5  14   2   12.21    2.47 
   4 -14  -2   20.43    2.36 
   4 -14  -2   24.33    2.92 
  -4  14   2   17.59    2.53 
   3 -14  -2   20.78    2.40 
   3 -14  -2   17.40    2.49 
  -3  14   2   16.81    2.47 
   2 -14  -2    4.68    1.89 
   2 -14  -2    4.30    1.81 
  -2  14   2    6.54    1.96 
   1 -14  -2   17.75    2.39 
   1 -14  -2   21.57    2.61 
  -1  14   2   18.29    2.50 
   0 -14  -2   10.51    1.87 
   0 -14  -2    8.29    2.05 
   0  14   2   10.13    2.08 
  -1 -14  -2   49.70    3.50 
   1  14   2   38.73    2.89 
   1  14   2   43.33    3.33 
  -2 -14  -2    0.99    1.75 
   2  14   2    3.64    1.75 
   2  14   2    3.71    1.46 
  -3 -14  -2   32.87    3.26 
   3  14   2   32.40    2.81 
   3  14   2   39.06    3.30 
  -4 -14  -2    1.75    1.89 
   4  14   2    1.68    1.75 
   4  14   2    2.78    1.60 
  -5 -14  -2   34.31    3.51 
   5  14   2   40.41    3.11 
   5  14   2   36.71    3.44 
  -6 -14  -2    6.76    2.24 
   6  14   2    8.91    2.10 
   6  14   2   11.34    2.44 
  -7 -14  -2   30.95    3.65 
   7  14   2   23.77    2.83 
   7  14   2   28.82    3.20 
  -8 -14  -2   12.10    2.76 
   8  14   2    9.93    2.55 
   8  14   2    9.20    2.31 
  -9 -14  -2    5.63    2.51 
   9  14   2   -0.57    2.04 
   9  14   2    3.52    2.03 
 -10 -14  -2   20.24    3.26 
  10  14   2   12.61    2.70 
  10  14   2   14.23    2.62 
 -11 -14  -2    4.37    2.82 
  11  14   2    3.63    2.12 
  11  14   2    2.72    2.34 
 -12 -14  -2    5.70    2.87 
  12  14   2   13.15    3.08 
  12  14   2    9.77    2.67 
   7 -15  -2    4.51    2.57 
  -7  15   2    7.69    2.47 
   6 -15  -2    9.75    2.58 
  -6  15   2    7.63    2.33 
   5 -15  -2    5.30    2.27 
  -5  15   2    4.38    2.19 
   4 -15  -2   11.82    2.59 
   4 -15  -2   17.64    2.37 
  -4  15   2    9.02    2.32 
   3 -15  -2    1.30    1.75 
   3 -15  -2    2.72    2.04 
  -3  15   2    3.03    1.98 
   2 -15  -2   35.03    3.36 
   2 -15  -2   34.69    3.31 
  -2  15   2   28.41    3.34 
   1 -15  -2   -0.72    1.72 
   1 -15  -2   -0.25    1.72 
  -1  15   2    1.25    1.80 
   0 -15  -2   31.99    3.48 
   0  15   2   32.92    3.36 
  -1 -15  -2   -0.80    1.91 
   1  15   2    1.23    1.84 
  -2 -15  -2   20.84    2.78 
   2  15   2   25.50    2.95 
  -3 -15  -2    5.01    2.16 
   3  15   2    1.66    1.95 
   3  15   2    0.76    1.59 
  -4 -15  -2   21.87    2.97 
   4  15   2   17.05    2.70 
   4  15   2   22.81    2.56 
  -5 -15  -2    2.03    2.24 
   5  15   2    7.14    2.35 
   5  15   2    5.46    1.94 
  -6 -15  -2   12.80    2.75 
   6  15   2   14.05    2.34 
   6  15   2   18.98    2.82 
  -7 -15  -2    9.97    2.80 
   7  15   2   10.39    2.29 
   7  15   2    4.76    2.28 
  -8 -15  -2   -0.97    2.47 
   8  15   2    1.77    2.21 
   8  15   2   -0.10    1.97 
  -9 -15  -2   11.62    2.98 
   9  15   2   14.33    2.72 
   9  15   2    9.86    2.57 
 -10 -15  -2    3.94    2.86 
  10  15   2    5.13    2.65 
  10  15   2    2.48    2.26 
   6 -16  -2    1.76    2.66 
  -6  16   2    3.64    2.38 
   5 -16  -2   17.19    3.11 
  -5  16   2   19.75    3.09 
   4 -16  -2   -0.63    2.11 
  -4  16   2    0.27    2.22 
   3 -16  -2   22.74    3.09 
   3 -16  -2   21.89    2.83 
  -3  16   2   22.13    3.03 
   2 -16  -2   -2.07    2.92 
   2 -16  -2    0.26    1.86 
  -2  16   2    2.52    1.99 
   1 -16  -2   21.05    2.83 
  -1  16   2   19.76    2.96 
   0 -16  -2    7.70    2.35 
   0  16   2    1.63    2.13 
  -1 -16  -2   20.96    3.00 
   1  16   2   15.30    2.71 
  -2 -16  -2    5.92    2.50 
   2  16   2    7.85    2.34 
  -3 -16  -2    4.66    2.31 
   3  16   2    4.23    2.26 
  -4 -16  -2    0.82    2.27 
   4  16   2    7.33    2.39 
  -5 -16  -2    8.11    2.67 
   5  16   2    3.15    1.93 
   5  16   2    5.95    2.39 
  -6 -16  -2    9.04    2.73 
   6  16   2    2.69    2.00 
   6  16   2    3.19    2.27 
  -7 -16  -2    0.10    2.32 
   7  16   2    4.96    2.12 
   7  16   2    3.71    2.39 
  -8 -16  -2    9.19    2.94 
   8  16   2   12.08    2.83 
   8  16   2    7.70    2.42 
  -9 -16  -2    1.06    2.73 
   9  16   2    2.06    2.37 
   9  16   2    3.55    2.22 
   3 -17  -2   -1.68    2.10 
  -3  17   2   -1.40    2.17 
   2 -17  -2   13.26    2.74 
  -2  17   2   18.88    3.07 
   1 -17  -2    2.76    2.32 
  -1  17   2    2.47    2.42 
   0 -17  -2    3.98    2.29 
   0  17   2    7.76    2.66 
  -1 -17  -2    9.16    2.81 
   1  17   2    6.81    2.48 
  -2 -17  -2    9.39    2.78 
   2  17   2    9.49    2.68 
  -3 -17  -2    3.99    2.68 
   3  17   2   13.65    2.81 
  -4 -17  -2    5.77    2.80 
   4  17   2    4.01    2.56 
  -5 -17  -2   13.03    3.09 
   5  17   2   11.47    2.77 
  -6 -17  -2    5.90    2.77 
   6  17   2    4.92    2.62 
   5  16  -3   12.65    2.67 
  -5 -16   3   14.80    3.23 
   4  16  -3    3.52    2.17 
  -4 -16   3   -4.27    2.41 
   3  16  -3   14.44    2.78 
  -3 -16   3   16.25    3.30 
   2  16  -3    0.43    2.03 
  -2 -16   3    2.08    2.39 
   1  16  -3    8.77    2.28 
  -1 -16   3   10.67    2.79 
   0  16  -3   11.41    2.49 
   0 -16   3    7.52    2.64 
  -1  16  -3    7.04    2.31 
   1 -16   3    8.73    2.68 
   2 -16   3    0.32    2.14 
   8  15  -3   12.40    2.80 
  -8 -15   3   12.64    3.29 
   7  15  -3    0.87    2.16 
  -7 -15   3    5.13    2.84 
   6  15  -3    3.67    2.27 
   6  15  -3   11.63    2.62 
  -6 -15   3    7.92    2.97 
   5  15  -3    1.37    2.05 
   5  15  -3    0.09    1.92 
  -5 -15   3    2.39    2.47 
   4  15  -3   18.05    2.73 
   4  15  -3   17.53    2.74 
  -4 -15   3   21.32    3.31 
   3  15  -3    2.83    1.97 
   3  15  -3    1.93    1.95 
  -3 -15   3    2.94    2.28 
   2  15  -3   10.39    2.27 
   2  15  -3   13.53    2.54 
  -2 -15   3   12.99    2.67 
   1  15  -3    3.14    1.97 
   1  15  -3   -0.54    1.75 
  -1 -15   3   -3.19    1.99 
   0  15  -3   10.40    2.24 
   0  15  -3   13.63    2.34 
   0 -15   3   12.78    2.54 
  -1  15  -3    6.68    2.14 
  -1  15  -3    3.84    1.85 
   1 -15   3    5.29    2.21 
  -2  15  -3   10.96    2.34 
  -2  15  -3   11.35    2.33 
   2 -15   3   19.69    2.67 
   2 -15   3   14.21    2.91 
  -3  15  -3   12.18    2.38 
  -3  15  -3    9.93    2.24 
   3 -15   3   11.35    2.64 
   3 -15   3   13.40    2.52 
  -4  15  -3   15.62    2.65 
   4 -15   3   19.93    2.97 
  -5  15  -3   19.73    2.79 
   5 -15   3   22.27    3.17 
  -6  15  -3   12.00    2.68 
   6 -15   3    9.79    2.83 
  10  14  -3   -1.19    2.24 
  10  14  -3   -0.06    2.26 
 -10 -14   3   -0.23    2.67 
   9  14  -3   21.43    3.19 
   9  14  -3   20.00    2.79 
  -9 -14   3   22.37    3.68 
   8  14  -3   -2.99    1.85 
   8  14  -3    1.36    2.03 
  -8 -14   3    0.02    2.65 
   7  14  -3    9.84    2.45 
   7  14  -3   14.67    2.53 
  -7 -14   3   11.27    2.86 
   6  14  -3    0.80    1.94 
   6  14  -3    5.43    2.01 
  -6 -14   3    0.84    2.35 
   5  14  -3   16.08    2.42 
   5  14  -3   21.04    2.77 
  -5 -14   3   19.78    3.21 
   4  14  -3    0.13    1.58 
   4  14  -3   -1.14    1.59 
  -4 -14   3    0.35    2.14 
   3  14  -3   11.50    2.24 
   3  14  -3    7.11    1.95 
  -3 -14   3   10.87    2.46 
   2  14  -3    0.18    1.63 
   2  14  -3   -0.56    1.46 
  -2 -14   3   -1.52    1.83 
   1  14  -3   17.43    2.32 
   1  14  -3   20.16    2.43 
  -1 -14   3   14.62    2.51 
   0  14  -3    7.60    1.87 
   0  14  -3    4.79    1.83 
   0 -14   3    7.31    2.30 
  -1  14  -3   23.11    2.57 
  -1  14  -3   19.51    2.45 
   1 -14   3   25.67    2.88 
   1 -14   3   25.95    2.90 
  -2  14  -3   14.49    2.19 
  -2  14  -3   14.79    2.23 
   2 -14   3   12.81    2.29 
   2 -14   3   15.46    2.38 
  -3  14  -3    7.40    1.98 
  -3  14  -3    9.64    2.06 
   3 -14   3    8.98    2.28 
   3 -14   3    6.32    1.86 
  -4  14  -3   38.05    3.10 
  -4  14  -3   29.88    3.14 
   4 -14   3   36.52    3.57 
  -5  14  -3   14.39    2.31 
  -5  14  -3   10.98    2.15 
   5 -14   3   16.38    2.82 
  -6  14  -3   29.34    3.40 
   6 -14   3   32.01    3.58 
  -7  14  -3   -4.01    1.84 
   7 -14   3   -2.14    2.23 
  -8  14  -3   18.65    2.89 
  11  13  -3   -2.02    2.02 
  11  13  -3   -4.04    2.23 
 -11 -13   3    3.61    2.87 
  10  13  -3   18.26    2.83 
  10  13  -3   19.38    3.09 
 -10 -13   3   24.37    3.54 
   9  13  -3   -0.69    1.94 
   9  13  -3    1.38    2.02 
  -9 -13   3    0.54    2.41 
   8  13  -3   15.06    2.55 
   8  13  -3   17.52    2.76 
  -8 -13   3   14.12    2.98 
   7  13  -3   -0.21    1.79 
   7  13  -3   -2.11    1.56 
  -7 -13   3    1.16    2.23 
   6  13  -3   28.67    3.12 
   6  13  -3   32.53    3.30 
  -6 -13   3   32.55    3.65 
   5  13  -3    1.66    1.66 
   5  13  -3    1.96    1.74 
  -5 -13   3    2.26    2.16 
   4  13  -3   31.28    2.92 
   4  13  -3   37.57    3.23 
  -4 -13   3   41.14    3.59 
   3  13  -3    9.15    1.97 
   3  13  -3   10.57    1.94 
  -3 -13   3    9.29    2.26 
   2  13  -3   14.54    2.08 
   2  13  -3   12.63    2.12 
  -2 -13   3   13.55    2.41 
   1  13  -3   35.48    3.16 
   1  13  -3   41.10    2.98 
  -1 -13   3   42.83    3.43 
   0  13  -3   28.40    2.71 
   0  13  -3   24.29    2.78 
   0 -13   3   25.07    2.71 
   0 -13   3   28.53    2.63 
  -1  13  -3   22.53    2.60 
  -1  13  -3   24.47    2.65 
   1 -13   3   21.62    2.63 
   1 -13   3   22.59    2.69 
  -2  13  -3    1.12    1.51 
  -2  13  -3   -0.40    1.31 
   2 -13   3   -0.89    1.44 
   2 -13   3   -0.21    1.51 
  -3  13  -3   42.73    3.11 
  -3  13  -3   46.92    3.06 
   3 -13   3   40.80    3.12 
   3 -13   3   36.99    3.26 
  -4  13  -3   -0.27    1.41 
  -4  13  -3    2.42    1.53 
   4 -13   3   -1.97    1.74 
   4 -13   3   -1.31    1.31 
  -5  13  -3   21.53    2.50 
  -5  13  -3   21.33    2.42 
   5 -13   3   24.57    2.89 
  -6  13  -3   -0.64    1.59 
  -6  13  -3   -0.62    1.29 
   6 -13   3    1.15    2.22 
  -7  13  -3    3.86    2.06 
  -7  13  -3    7.59    2.04 
   7 -13   3    7.86    2.45 
  -8  13  -3    4.60    2.17 
   8 -13   3    2.96    2.38 
  -9  13  -3   14.48    2.69 
   9 -13   3   12.66    3.14 
  12  12  -3   -0.31    2.18 
 -12 -12   3    2.35    2.34 
 -12 -12   3   -2.61    2.34 
  11  12  -3    6.58    2.51 
 -11 -12   3   12.18    3.00 
 -11 -12   3   14.44    2.84 
  10  12  -3   -0.59    1.96 
 -10 -12   3    1.18    2.37 
   9  12  -3   26.07    3.09 
   9  12  -3   23.50    2.82 
  -9 -12   3   20.66    3.08 
   8  12  -3    1.61    1.91 
   8  12  -3    2.62    1.82 
  -8 -12   3    1.54    2.07 
   7  12  -3   31.39    3.32 
   7  12  -3   40.70    3.28 
  -7 -12   3   37.59    3.55 
   6  12  -3    6.51    1.76 
   6  12  -3    1.33    1.67 
  -6 -12   3    4.31    1.92 
   5  12  -3   45.69    3.18 
   5  12  -3   46.38    3.26 
  -5 -12   3   45.57    3.40 
   4  12  -3   21.84    2.51 
   4  12  -3   17.28    2.13 
  -4 -12   3   20.09    2.48 
   3  12  -3    4.35    1.59 
   3  12  -3    5.61    1.75 
  -3 -12   3    3.45    1.76 
   2  12  -3   52.33    3.02 
   2  12  -3   61.16    3.37 
  -2 -12   3   55.38    3.46 
   1  12  -3   16.31    2.02 
   1  12  -3   15.97    2.20 
  -1 -12   3   16.74    2.25 
  -1 -12   3   17.83    1.92 
   0  12  -3   74.30    3.36 
   0  12  -3   80.51    3.54 
   0 -12   3   76.94    3.33 
   0 -12   3   77.71    3.75 
  -1  12  -3   -0.80    1.24 
  -1  12  -3    1.04    1.27 
   1 -12   3    1.80    1.50 
   1 -12   3   -0.94    1.31 
  -2  12  -3   41.49    2.86 
  -2  12  -3   34.42    2.61 
   2 -12   3   39.06    2.90 
   2 -12   3   41.61    2.95 
  -3  12  -3   12.90    1.92 
  -3  12  -3   11.52    1.78 
   3 -12   3   14.20    1.94 
   3 -12   3   16.03    2.20 
  -4  12  -3   18.40    2.22 
  -4  12  -3   18.44    2.12 
   4 -12   3   22.63    2.61 
   4 -12   3   21.41    2.43 
  -5  12  -3   -1.15    1.25 
  -5  12  -3    1.59    1.44 
   5 -12   3    0.75    1.78 
  -6  12  -3   15.36    2.32 
  -6  12  -3   13.16    1.94 
   6 -12   3   14.32    2.49 
  -7  12  -3   12.85    2.28 
  -7  12  -3   12.49    2.00 
   7 -12   3   12.86    2.57 
  -8  12  -3    8.97    1.89 
  -8  12  -3   12.11    2.32 
   8 -12   3   13.61    2.77 
  -9  12  -3    5.79    2.18 
  -9  12  -3    6.82    2.81 
   9 -12   3    7.25    2.61 
 -10  12  -3    3.29    2.26 
  10 -12   3    2.40    2.52 
  13  11  -3    2.87    2.33 
 -13 -11   3    6.74    2.55 
 -13 -11   3    0.40    2.58 
  12  11  -3   13.03    2.68 
 -12 -11   3   15.51    2.97 
 -12 -11   3   20.76    3.18 
  11  11  -3    0.78    1.92 
 -11 -11   3    7.34    2.32 
 -11 -11   3    0.45    2.12 
  10  11  -3   46.09    3.97 
 -10 -11   3   51.21    4.10 
 -10 -11   3   49.15    3.77 
   9  11  -3    5.83    1.96 
  -9 -11   3    4.44    2.12 
  -9 -11   3    5.52    1.98 
   8  11  -3   22.72    2.74 
   8  11  -3   34.42    3.01 
  -8 -11   3   35.93    3.52 
   7  11  -3   17.09    2.52 
   7  11  -3   20.07    2.36 
  -7 -11   3   23.67    2.70 
   6  11  -3   18.52    2.37 
   6  11  -3   19.00    2.24 
  -6 -11   3   20.02    2.51 
   5  11  -3   21.02    2.36 
   5  11  -3   16.28    2.20 
  -5 -11   3   15.30    2.29 
   4  11  -3    3.41    1.51 
   4  11  -3    1.98    1.32 
  -4 -11   3    1.94    1.51 
   3  11  -3   47.73    2.72 
   3  11  -3   47.36    2.94 
  -3 -11   3   48.93    3.13 
   2  11  -3    8.25    1.66 
   2  11  -3    5.60    1.37 
  -2 -11   3    6.68    1.24 
  -2 -11   3    4.61    1.55 
   1  11  -3   60.52    2.86 
   1  11  -3   59.90    3.06 
  -1 -11   3   53.34    3.13 
  -1 -11   3   57.22    2.62 
   0  11  -3    2.19    1.10 
   0  11  -3    2.22    1.29 
   0 -11   3    2.27    1.20 
   0 -11   3   -0.57    1.25 
  -1  11  -3    9.81    1.55 
  -1  11  -3    9.59    1.58 
   1 -11   3    8.22    1.60 
   1 -11   3    4.59    1.48 
  -2  11  -3    8.53    1.49 
  -2  11  -3    7.62    1.56 
   2 -11   3    9.35    1.75 
   2 -11   3    4.43    1.44 
  -3  11  -3   57.03    2.86 
  -3  11  -3   54.11    2.82 
   3 -11   3   54.69    3.21 
   3 -11   3   53.09    2.85 
  -4  11  -3    2.07    1.27 
  -4  11  -3    1.15    1.18 
   4 -11   3    1.34    1.50 
   4 -11   3    2.24    1.22 
  -5  11  -3   21.69    2.26 
  -5  11  -3   29.83    2.52 
   5 -11   3   21.34    2.14 
   5 -11   3   23.98    2.83 
  -6  11  -3   14.16    1.89 
  -6  11  -3   11.29    1.93 
   6 -11   3   13.42    2.35 
  -7  11  -3   14.83    1.93 
  -7  11  -3   19.94    2.41 
   7 -11   3   21.31    2.87 
  -8  11  -3   24.76    2.60 
  -8  11  -3   26.57    3.02 
   8 -11   3   31.54    3.57 
  -9  11  -3   11.89    2.05 
  -9  11  -3   14.27    2.41 
   9 -11   3   11.16    2.63 
 -10  11  -3   25.26    2.63 
 -10  11  -3   26.35    3.06 
  10 -11   3   25.92    3.46 
 -11  11  -3    3.27    2.19 
  11 -11   3   -0.21    2.36 
  14  10  -3    0.80    2.23 
 -14 -10   3    0.32    2.61 
 -14 -10   3    1.18    2.64 
  13  10  -3   24.08    3.36 
 -13 -10   3   27.09    3.42 
 -13 -10   3   32.55    3.83 
  12  10  -3    1.71    2.01 
 -12 -10   3    6.90    2.34 
 -12 -10   3    9.01    2.51 
  11  10  -3   19.35    2.72 
 -11 -10   3   25.39    3.05 
 -11 -10   3   30.82    3.25 
  10  10  -3   23.22    2.84 
 -10 -10   3   20.79    2.72 
 -10 -10   3   22.48    2.94 
   9  10  -3   36.75    3.26 
  -9 -10   3   40.47    3.52 
  -9 -10   3   37.81    3.10 
   8  10  -3   20.24    2.47 
  -8 -10   3   24.67    2.69 
  -8 -10   3   20.74    2.58 
   7  10  -3   15.38    2.16 
  -7 -10   3   10.31    2.11 
   6  10  -3   50.79    2.94 
   6  10  -3   55.92    3.27 
  -6 -10   3   42.27    3.12 
   5  10  -3    9.66    1.76 
   5  10  -3   13.95    1.81 
  -5 -10   3    9.84    1.94 
   4  10  -3   26.43    2.26 
   4  10  -3   31.43    2.51 
  -4 -10   3   26.46    2.56 
   3  10  -3    5.36    1.29 
   3  10  -3    4.14    1.34 
  -3 -10   3    3.16    1.41 
  -3 -10   3    5.55    1.04 
   2  10  -3   42.54    2.34 
   2  10  -3   38.98    2.55 
  -2 -10   3   39.92    2.70 
  -2 -10   3   40.60    2.05 
   1  10  -3    0.27    1.12 
   1  10  -3    1.54    1.01 
  -1 -10   3    1.98    1.17 
  -1 -10   3    0.67    0.98 
   0  10  -3   31.08    2.29 
   0  10  -3   25.51    1.99 
   0 -10   3   31.61    2.34 
   0 -10   3   29.85    2.13 
  -1  10  -3    0.09    0.97 
  -1  10  -3    0.33    0.97 
   1 -10   3    1.30    1.09 
   1 -10   3    0.57    1.07 
  -2  10  -3   61.56    2.64 
  -2  10  -3   56.85    2.66 
   2 -10   3   64.54    2.99 
   2 -10   3   55.79    2.79 
  -3  10  -3    7.04    1.36 
  -3  10  -3    8.78    1.46 
   3 -10   3   11.08    1.75 
   3 -10   3    9.99    1.48 
  -4  10  -3   22.77    2.14 
  -4  10  -3   23.66    2.12 
   4 -10   3   23.46    2.03 
   4 -10   3   26.70    2.53 
  -5  10  -3    6.17    1.40 
  -5  10  -3    6.12    1.39 
   5 -10   3    7.12    1.77 
   5 -10   3    7.52    1.32 
  -6  10  -3   10.82    1.65 
  -6  10  -3   14.18    1.88 
   6 -10   3   12.86    2.13 
  -7  10  -3   29.34    2.61 
  -7  10  -3   27.86    2.37 
   7 -10   3   28.21    3.05 
  -8  10  -3   10.52    1.76 
  -8  10  -3   13.82    2.05 
   8 -10   3   10.85    2.38 
  -9  10  -3   28.28    2.92 
  -9  10  -3   20.67    2.28 
   9 -10   3   19.87    2.92 
 -10  10  -3    0.33    1.38 
 -10  10  -3    0.60    1.75 
  10 -10   3    0.37    2.06 
 -11  10  -3   46.77    3.32 
 -11  10  -3   40.37    3.70 
  11 -10   3   43.85    4.26 
 -12  10  -3    2.12    2.27 
 -12  10  -3   -0.24    1.71 
  12 -10   3    1.59    2.50 
  14   9  -3   14.86    2.92 
 -14  -9   3   21.52    3.13 
 -14  -9   3   17.85    3.33 
  13   9  -3    6.53    2.24 
 -13  -9   3    6.21    2.34 
 -13  -9   3   13.34    2.76 
  12   9  -3    2.92    1.99 
 -12  -9   3   10.19    2.38 
 -12  -9   3    6.62    2.35 
  11   9  -3   12.46    2.28 
 -11  -9   3   24.70    2.90 
 -11  -9   3   20.77    2.70 
  10   9  -3   30.30    3.14 
 -10  -9   3   34.98    3.13 
 -10  -9   3   30.79    3.20 
   9   9  -3   33.13    2.93 
  -9  -9   3   33.72    2.88 
  -9  -9   3   29.48    3.05 
   8   9  -3    0.85    1.31 
  -8  -9   3   -0.15    1.34 
  -8  -9   3    1.82    1.61 
   7   9  -3   32.67    2.74 
  -7  -9   3   31.63    2.56 
  -7  -9   3   31.64    2.72 
   6   9  -3   11.09    1.80 
  -6  -9   3   11.48    1.83 
  -6  -9   3   13.77    1.73 
   5   9  -3   29.99    2.21 
   5   9  -3   29.04    2.43 
  -5  -9   3   24.01    2.36 
   4   9  -3   13.93    1.78 
   4   9  -3   15.00    1.67 
  -4  -9   3   13.48    1.14 
  -4  -9   3   14.93    1.94 
   3   9  -3   65.56    2.94 
   3   9  -3   62.86    2.64 
  -3  -9   3   63.36    2.14 
  -3  -9   3   68.22    3.08 
   2   9  -3    9.17    1.44 
   2   9  -3    5.57    1.14 
  -2  -9   3    7.80    1.41 
  -2  -9   3    7.95    1.07 
   1   9  -3  124.94    3.52 
   1   9  -3  128.09    3.85 
  -1  -9   3  132.09    3.52 
  -1  -9   3  117.04    3.89 
   0   9  -3   29.01    1.85 
   0   9  -3   24.53    1.98 
   0  -9   3   27.34    1.92 
   0  -9   3   27.83    2.09 
  -1   9  -3   63.19    2.46 
  -1   9  -3   66.72    2.67 
   1  -9   3   62.79    2.69 
   1  -9   3   58.63    2.62 
  -2   9  -3   55.16    2.44 
  -2   9  -3   57.70    2.38 
   2  -9   3   56.80    2.67 
   2  -9   3   56.32    2.56 
  -3   9  -3   51.66    2.44 
  -3   9  -3   52.39    2.41 
   3  -9   3   52.59    2.79 
   3  -9   3   52.91    2.45 
  -4   9  -3   41.23    2.25 
  -4   9  -3   39.91    2.28 
   4  -9   3   38.69    2.63 
   4  -9   3   38.65    2.15 
  -5   9  -3    0.52    1.07 
  -5   9  -3    1.90    1.06 
   5  -9   3    0.96    0.91 
   5  -9   3    1.16    1.26 
  -6   9  -3   83.25    3.30 
  -6   9  -3   75.41    3.01 
   6  -9   3   73.23    3.64 
  -7   9  -3   -0.38    1.12 
  -7   9  -3    0.17    1.02 
   7  -9   3    0.16    1.42 
  -8   9  -3   22.87    2.47 
  -8   9  -3   22.63    2.24 
   8  -9   3   19.27    2.51 
  -9   9  -3    0.38    1.42 
  -9   9  -3   -0.01    1.30 
   9  -9   3   -1.75    1.64 
 -10   9  -3   10.66    1.76 
 -10   9  -3   10.78    2.14 
  10  -9   3    8.04    2.25 
 -11   9  -3    3.28    1.60 
 -11   9  -3    1.75    1.89 
  11  -9   3   -0.58    1.84 
 -12   9  -3   27.32    2.95 
 -12   9  -3   33.65    3.57 
  12  -9   3   28.95    3.55 
 -13   9  -3    1.84    1.87 
 -13   9  -3   -3.93    1.96 
  13  -9   3   -4.47    2.13 
  15   8  -3   12.22    2.79 
 -15  -8   3   13.96    3.06 
  14   8  -3    4.92    2.39 
 -14  -8   3    7.15    2.62 
 -14  -8   3    7.55    2.32 
  13   8  -3    8.06    2.34 
 -13  -8   3   10.95    2.43 
 -13  -8   3    8.65    2.50 
  12   8  -3   35.50    3.42 
 -12  -8   3   31.87    3.38 
 -12  -8   3   32.67    3.41 
  11   8  -3    9.67    2.09 
 -11  -8   3    6.98    2.00 
 -11  -8   3    5.47    2.03 
  10   8  -3   25.70    2.74 
 -10  -8   3   31.96    3.03 
 -10  -8   3   26.64    2.81 
   9   8  -3    6.67    1.80 
  -9  -8   3    7.38    1.68 
  -9  -8   3    7.95    1.75 
   8   8  -3   29.28    2.59 
  -8  -8   3   26.66    2.41 
  -8  -8   3   27.20    2.52 
   7   8  -3    1.19    1.21 
  -7  -8   3    0.86    1.19 
  -7  -8   3    1.00    1.16 
   6   8  -3   65.68    3.12 
  -6  -8   3   67.70    3.12 
  -6  -8   3   67.63    2.93 
   5   8  -3   16.39    1.88 
  -5  -8   3   20.01    2.03 
  -5  -8   3   12.83    1.52 
   4   8  -3   58.88    2.74 
   4   8  -3   62.38    2.56 
  -4  -8   3   60.96    1.84 
   3   8  -3   12.55    1.51 
   3   8  -3   20.53    1.64 
  -3  -8   3   16.60    1.23 
  -3  -8   3   17.36    1.80 
   2   8  -3   60.57    2.32 
   2   8  -3   61.80    2.60 
  -2  -8   3   64.72    2.17 
  -2  -8   3   64.68    2.70 
   1   8  -3   33.82    1.96 
   1   8  -3   30.76    1.67 
  -1  -8   3   31.11    2.06 
  -1  -8   3   33.24    1.73 
   0   8  -3   51.88    2.08 
   0   8  -3   55.97    2.33 
   0  -8   3   52.30    2.21 
   0  -8   3   55.12    2.48 
  -1   8  -3   45.72    1.95 
  -1   8  -3   40.69    2.06 
   1  -8   3   44.47    2.18 
   1  -8   3   43.50    2.17 
  -2   8  -3   65.32    2.32 
  -2   8  -3   65.55    2.48 
   2  -8   3   58.79    2.40 
   2  -8   3   63.92    2.68 
  -3   8  -3   95.66    3.05 
  -3   8  -3   93.49    2.95 
   3  -8   3   95.40    2.98 
   3  -8   3   96.84    3.42 
  -4   8  -3    4.10    1.05 
  -4   8  -3    3.45    1.03 
   4  -8   3    2.50    1.20 
   4  -8   3    2.49    0.87 
  -5   8  -3   52.66    2.45 
  -5   8  -3   52.32    2.37 
   5  -8   3   54.80    2.88 
   5  -8   3   49.30    2.03 
  -6   8  -3    3.06    1.18 
  -6   8  -3    1.97    1.01 
   6  -8   3    2.70    0.81 
   6  -8   3    1.99    1.28 
  -7   8  -3   46.81    2.65 
  -7   8  -3   45.30    2.43 
   7  -8   3   43.72    3.00 
  -8   8  -3    2.86    1.29 
  -8   8  -3    3.34    1.24 
   8  -8   3    0.36    1.34 
  -9   8  -3   17.79    2.01 
  -9   8  -3   18.78    2.17 
   9  -8   3   14.00    2.23 
 -10   8  -3   20.12    2.33 
 -10   8  -3   20.86    2.20 
  10  -8   3   16.54    2.53 
 -11   8  -3   21.61    2.60 
 -11   8  -3   20.40    2.27 
  11  -8   3   19.02    2.75 
 -12   8  -3    8.74    1.87 
 -12   8  -3    7.90    2.24 
  12  -8   3    4.87    2.30 
 -13   8  -3   -1.07    1.63 
 -13   8  -3    1.61    2.13 
  13  -8   3    1.39    2.27 
 -14   8  -3    1.82    2.24 
 -14   8  -3    5.55    2.07 
  14  -8   3    5.30    2.73 
  15   7  -3   15.19    2.78 
 -15  -7   3   12.80    3.01 
  14   7  -3   14.40    2.71 
 -14  -7   3   10.13    2.61 
 -14  -7   3   13.48    2.49 
  13   7  -3   21.75    2.81 
 -13  -7   3   16.13    2.76 
 -13  -7   3   18.37    2.48 
  12   7  -3    0.86    1.69 
 -12  -7   3    1.02    1.66 
 -12  -7   3    1.95    1.74 
  11   7  -3   22.28    2.61 
 -11  -7   3   25.69    2.86 
 -11  -7   3   25.97    2.76 
  10   7  -3   11.41    1.92 
 -10  -7   3   10.29    1.89 
 -10  -7   3    8.05    1.92 
   9   7  -3   50.16    3.06 
  -9  -7   3   58.88    3.07 
  -9  -7   3   51.95    2.98 
   8   7  -3   -0.43    1.12 
  -8  -7   3    1.32    1.19 
  -8  -7   3    0.67    1.20 
   7   7  -3  204.30    5.48 
  -7  -7   3  190.25    5.20 
  -7  -7   3  195.97    5.17 
   6   7  -3   10.79    1.55 
  -6  -7   3   12.44    1.65 
  -6  -7   3   13.93    1.58 
   5   7  -3   67.05    2.85 
  -5  -7   3   68.40    2.63 
  -5  -7   3   63.14    2.79 
   4   7  -3   31.46    2.01 
  -4  -7   3   29.54    1.24 
  -4  -7   3   28.87    1.99 
   3   7  -3   64.88    2.34 
   3   7  -3   67.42    2.63 
  -3  -7   3   65.21    1.96 
  -3  -7   3   61.70    2.63 
   2   7  -3   49.74    1.97 
   2   7  -3   48.79    2.19 
  -2  -7   3   47.71    1.77 
  -2  -7   3   43.29    2.18 
   1   7  -3    8.98    1.21 
   1   7  -3   10.06    1.13 
  -1  -7   3    9.37    1.13 
  -1  -7   3    9.88    1.29 
   0   7  -3   37.57    1.67 
   0   7  -3   39.43    1.88 
   0  -7   3   38.69    1.96 
   0  -7   3   38.51    1.81 
  -1   7  -3    1.81    0.76 
  -1   7  -3    3.39    0.77 
   1  -7   3    1.94    0.83 
   1  -7   3    2.02    0.86 
  -2   7  -3   18.34    1.37 
  -2   7  -3   20.06    1.45 
   2  -7   3   20.56    1.63 
   2  -7   3   20.14    1.49 
  -3   7  -3   13.72    1.34 
  -3   7  -3   15.19    1.41 
   3  -7   3   13.36    1.59 
   3  -7   3   14.23    1.31 
  -4   7  -3   10.31    1.18 
  -4   7  -3   10.08    1.21 
   4  -7   3    9.74    1.44 
   4  -7   3   10.62    1.20 
  -5   7  -3   -0.43    0.73 
  -5   7  -3   -0.67    0.73 
   5  -7   3    0.29    0.60 
   5  -7   3   -1.25    0.85 
  -6   7  -3   42.87    2.25 
  -6   7  -3   44.37    2.18 
   6  -7   3   43.20    1.63 
   6  -7   3   47.73    2.71 
  -7   7  -3    5.58    1.17 
  -7   7  -3    4.46    1.19 
   7  -7   3    4.14    1.37 
  -8   7  -3   33.45    2.26 
  -8   7  -3   30.14    2.36 
   8  -7   3   28.85    2.60 
  -9   7  -3    9.65    1.61 
  -9   7  -3    8.46    1.48 
   9  -7   3    7.30    1.75 
 -10   7  -3   22.90    2.45 
 -10   7  -3   25.06    2.37 
  10  -7   3   24.54    2.79 
 -11   7  -3   14.24    1.99 
 -11   7  -3   12.45    2.16 
  11  -7   3   11.44    2.31 
 -12   7  -3   19.38    2.34 
 -12   7  -3   24.15    2.88 
  12  -7   3   17.89    2.82 
 -13   7  -3   20.67    2.49 
 -13   7  -3   21.37    2.92 
  13  -7   3   17.82    2.96 
 -14   7  -3    2.61    2.21 
 -14   7  -3   -0.83    1.67 
  14  -7   3   -1.38    1.94 
  16   6  -3   17.02    2.94 
 -16  -6   3   18.69    3.37 
  15   6  -3    1.98    1.99 
 -15  -6   3    2.74    2.46 
  14   6  -3    9.58    2.30 
 -14  -6   3    9.44    2.14 
 -14  -6   3    9.81    2.57 
  13   6  -3    3.05    1.73 
 -13  -6   3    2.06    1.99 
 -13  -6   3    3.60    1.78 
  12   6  -3   35.06    3.13 
 -12  -6   3   38.48    2.94 
 -12  -6   3   32.37    3.17 
  11   6  -3    3.24    1.53 
 -11  -6   3    3.63    1.68 
 -11  -6   3    0.68    1.39 
  10   6  -3   68.23    3.45 
 -10  -6   3   72.05    3.43 
 -10  -6   3   62.55    3.18 
   9   6  -3    2.71    1.31 
  -9  -6   3    3.36    1.38 
  -9  -6   3    3.76    1.37 
   8   6  -3   63.05    2.99 
  -8  -6   3   68.03    2.96 
  -8  -6   3   67.03    2.93 
   7   6  -3   11.37    1.61 
  -7  -6   3    8.78    1.38 
  -7  -6   3    9.87    1.38 
   6   6  -3   79.40    3.05 
  -6  -6   3   74.84    2.86 
  -6  -6   3   73.98    2.79 
   5   6  -3   13.28    1.54 
  -5  -6   3   10.80    1.39 
  -5  -6   3   14.51    1.49 
   4   6  -3   97.04    3.19 
  -4  -6   3  104.44    2.98 
  -4  -6   3   95.04    3.10 
  -4  -6   3  101.88    2.34 
   3   6  -3  181.54    4.04 
   3   6  -3  165.58    4.27 
  -3  -6   3  170.46    3.52 
  -3  -6   3  173.03    4.29 
   2   6  -3   23.84    1.34 
   2   6  -3   22.98    1.57 
  -2  -6   3   21.65    1.56 
  -2  -6   3   23.50    1.25 
   1   6  -3   62.66    1.94 
   1   6  -3   63.03    2.24 
  -1  -6   3   60.16    2.27 
  -1  -6   3   63.90    2.03 
   0   6  -3    0.49    0.62 
   0   6  -3   -0.41    0.48 
   0  -6   3    0.02    0.68 
   0  -6   3    0.83    0.65 
  -1   6  -3   27.36    1.34 
  -1   6  -3   27.33    1.49 
   1  -6   3   27.65    1.59 
   1  -6   3   26.16    1.51 
  -2   6  -3    2.12    0.71 
  -2   6  -3    0.87    0.57 
   2  -6   3    1.67    0.85 
   2  -6   3    1.66    0.69 
  -3   6  -3  151.11    3.57 
  -3   6  -3  154.80    3.71 
   3  -6   3  160.14    4.10 
   3  -6   3  156.98    3.57 
  -4   6  -3    9.79    1.10 
  -4   6  -3   12.23    1.28 
   4  -6   3   10.94    1.06 
   4  -6   3   12.15    1.41 
  -5   6  -3   21.30    1.54 
  -5   6  -3   21.27    1.56 
   5  -6   3   17.98    1.81 
   5  -6   3   22.28    1.20 
  -6   6  -3   31.60    1.90 
  -6   6  -3   34.59    1.88 
   6  -6   3   33.73    1.28 
   6  -6   3   30.00    2.16 
  -7   6  -3   31.41    1.95 
  -7   6  -3   30.20    2.02 
   7  -6   3   34.72    2.39 
  -8   6  -3    6.50    1.25 
  -8   6  -3    3.78    1.20 
   8  -6   3    5.97    1.46 
  -9   6  -3   24.34    2.11 
  -9   6  -3   21.68    2.19 
   9  -6   3   20.60    2.43 
 -10   6  -3   14.21    1.78 
 -10   6  -3   12.98    1.85 
  10  -6   3   12.68    2.08 
 -11   6  -3   21.72    2.36 
 -11   6  -3   17.37    2.22 
  11  -6   3   16.49    2.43 
 -12   6  -3    4.96    1.85 
 -12   6  -3    4.03    1.62 
  12  -6   3    7.10    1.98 
 -13   6  -3    5.28    2.02 
 -13   6  -3    6.90    1.89 
  13  -6   3    5.79    2.22 
 -14   6  -3   15.31    2.42 
 -14   6  -3   25.69    3.26 
  14  -6   3   14.92    2.80 
 -15   6  -3    2.38    2.53 
  15  -6   3    1.61    1.91 
  15  -6   3    4.17    2.43 
  16   5  -3    1.47    2.18 
 -16  -5   3   -0.61    2.52 
  15   5  -3   26.34    3.18 
 -15  -5   3   34.00    3.73 
  14   5  -3    2.28    1.82 
 -14  -5   3    3.40    2.25 
  13   5  -3   41.61    3.34 
 -13  -5   3   37.95    3.42 
 -13  -5   3   37.30    3.00 
  12   5  -3    3.94    1.60 
 -12  -5   3    4.49    1.60 
 -12  -5   3    5.47    1.88 
  11   5  -3   24.84    2.58 
 -11  -5   3   25.31    2.63 
 -11  -5   3   29.83    2.47 
  10   5  -3    2.00    1.30 
 -10  -5   3    2.86    1.29 
 -10  -5   3    2.92    1.36 
   9   5  -3   27.07    2.27 
  -9  -5   3   22.70    2.12 
  -9  -5   3   25.58    2.08 
   8   5  -3    3.16    0.66 
   8   5  -3    3.73    1.16 
  -8  -5   3    4.21    1.19 
  -8  -5   3    2.56    1.05 
   7   5  -3   37.01    2.24 
  -7  -5   3   36.62    2.10 
  -7  -5   3   34.72    2.03 
   6   5  -3   63.55    2.68 
  -6  -5   3   66.18    2.58 
  -6  -5   3   72.89    2.54 
   5   5  -3    3.77    0.56 
   5   5  -3    5.82    1.13 
  -5  -5   3    5.31    0.94 
  -5  -5   3    2.62    0.90 
   4   5  -3  197.89    3.77 
   4   5  -3  199.80    4.67 
  -4  -5   3  197.56    4.39 
  -4  -5   3  195.33    4.57 
   3   5  -3   36.71    1.81 
  -3  -5   3   36.26    1.32 
  -3  -5   3   36.17    1.59 
  -3  -5   3   36.47    1.79 
   2   5  -3   66.66    2.28 
   2   5  -3   68.47    2.00 
  -2  -5   3   64.51    2.26 
  -2  -5   3   65.81    1.89 
   1   5  -3   44.74    1.49 
   1   5  -3   49.43    1.86 
  -1  -5   3   46.12    1.87 
  -1  -5   3   49.19    1.67 
   0   5  -3  203.89    4.28 
   0   5  -3  197.21    3.86 
   0  -5   3  198.36    4.19 
   0  -5   3  200.85    4.32 
  -1   5  -3   20.11    1.26 
  -1   5  -3   21.73    1.11 
   1  -5   3   23.12    1.41 
   1  -5   3   23.60    1.31 
  -2   5  -3  126.52    2.88 
  -2   5  -3  118.39    3.03 
   2  -5   3  129.74    3.34 
   2  -5   3  132.88    3.05 
  -3   5  -3   41.87    1.61 
  -3   5  -3   42.41    1.72 
   3  -5   3   41.90    1.58 
   3  -5   3   44.12    2.02 
  -4   5  -3   38.67    1.67 
  -4   5  -3   38.89    1.73 
   4  -5   3   37.73    1.96 
   4  -5   3   37.96    1.39 
  -5   5  -3   23.38    1.49 
  -5   5  -3   20.99    1.41 
   5  -5   3   24.90    1.07 
   5  -5   3   22.67    1.80 
  -6   5  -3   51.22    2.12 
  -6   5  -3   53.61    2.16 
   6  -5   3   48.15    2.46 
  -7   5  -3   43.20    2.08 
  -7   5  -3   38.16    2.09 
   7  -5   3   39.73    2.42 
  -8   5  -3   23.02    1.95 
  -8   5  -3   25.35    1.89 
   8  -5   3   25.62    2.24 
  -9   5  -3   38.56    2.28 
  -9   5  -3   40.09    2.49 
   9  -5   3   37.04    2.62 
 -10   5  -3   19.52    1.99 
 -10   5  -3   22.76    2.33 
  10  -5   3   22.01    2.46 
 -11   5  -3   24.85    2.34 
 -11   5  -3   21.93    2.56 
  11  -5   3   21.84    2.60 
 -12   5  -3    3.55    1.52 
 -12   5  -3    4.33    1.68 
  12  -5   3    2.44    1.66 
 -13   5  -3   32.77    2.83 
 -13   5  -3   28.12    3.00 
  13  -5   3   29.38    3.31 
 -14   5  -3   -0.58    1.93 
  14  -5   3   -0.23    1.55 
  14  -5   3   -1.87    1.73 
 -15   5  -3   15.90    3.03 
  15  -5   3   13.40    2.88 
  15  -5   3   14.15    2.45 
  16   4  -3   29.04    3.40 
 -16  -4   3   31.00    3.71 
  15   4  -3    1.57    1.91 
 -15  -4   3    2.79    2.07 
  14   4  -3   21.43    2.79 
 -14  -4   3   29.18    3.17 
  13   4  -3    0.80    1.54 
 -13  -4   3    0.38    1.64 
 -13  -4   3    1.71    1.42 
  12   4  -3   49.58    3.17 
 -12  -4   3   41.63    2.73 
 -12  -4   3   48.44    3.24 
  11   4  -3    5.00    1.47 
 -11  -4   3    4.47    1.51 
 -11  -4   3    4.50    1.28 
  10   4  -3   41.04    2.66 
  10   4  -3   39.65    1.90 
 -10  -4   3   39.75    2.33 
 -10  -4   3   38.87    2.57 
   9   4  -3   18.40    1.29 
   9   4  -3   20.44    1.97 
  -9  -4   3   20.39    1.83 
  -9  -4   3   19.61    1.88 
   8   4  -3   34.56    1.44 
   8   4  -3   33.67    2.10 
  -8  -4   3   35.18    2.02 
  -8  -4   3   34.87    2.02 
   7   4  -3   46.10    2.25 
   7   4  -3   47.55    1.56 
  -7  -4   3   44.10    2.05 
  -7  -4   3   47.09    2.16 
   6   4  -3   11.33    1.37 
   6   4  -3    9.07    0.80 
  -6  -4   3    8.60    1.12 
  -6  -4   3   10.12    1.14 
   5   4  -3  190.06    3.71 
   5   4  -3  197.15    4.63 
  -5  -4   3  198.58    4.46 
  -5  -4   3  190.63    4.23 
   4   4  -3   47.45    2.02 
   4   4  -3   49.38    1.45 
  -4  -4   3   47.50    1.92 
  -4  -4   3   45.98    1.79 
   3   4  -3  199.19    4.38 
   3   4  -3  196.86    3.79 
  -3  -4   3  192.89    4.30 
  -3  -4   3  201.02    4.10 
   2   4  -3    3.31    0.71 
  -2  -4   3    3.08    0.62 
  -2  -4   3    2.29    0.65 
   1   4  -3  206.05    4.26 
   1   4  -3  207.81    3.83 
  -1  -4   3  205.23    4.28 
  -1  -4   3  203.52    4.07 
   0   4  -3    7.39    0.68 
   0   4  -3    4.78    0.72 
   0  -4   3    8.37    0.90 
   0  -4   3    8.20    0.87 
  -1   4  -3    4.38    0.57 
  -1   4  -3    4.53    0.69 
   1  -4   3    3.65    0.72 
   1  -4   3    4.16    0.65 
  -2   4  -3   17.44    1.13 
  -2   4  -3   16.50    0.95 
   2  -4   3   16.14    1.25 
   2  -4   3   16.64    1.01 
  -3   4  -3   66.72    1.92 
  -3   4  -3   68.67    2.10 
   3  -4   3   69.27    1.83 
   3  -4   3   70.27    2.36 
  -4   4  -3   28.35    1.43 
  -4   4  -3   27.56    1.35 
   4  -4   3   29.56    1.72 
   4  -4   3   28.61    1.11 
  -5   4  -3   32.31    1.58 
  -5   4  -3   36.05    1.65 
   5  -4   3   29.80    1.86 
  -6   4  -3   63.86    2.28 
  -6   4  -3   61.53    2.22 
   6  -4   3   58.21    2.56 
  -7   4  -3   33.82    1.89 
  -7   4  -3   32.44    1.89 
   7  -4   3   36.91    2.21 
  -8   4  -3   57.23    2.52 
  -8   4  -3   56.27    2.40 
   8  -4   3   60.65    2.83 
  -9   4  -3   42.28    2.42 
  -9   4  -3   36.16    2.22 
   9  -4   3   42.86    2.61 
 -10   4  -3   67.20    3.05 
 -10   4  -3   59.72    2.83 
  10  -4   3   73.57    3.41 
 -11   4  -3   10.39    1.81 
 -11   4  -3   12.63    1.79 
  11  -4   3   11.14    1.93 
 -12   4  -3   50.53    3.03 
 -12   4  -3   49.20    3.27 
  12  -4   3   53.93    3.48 
 -13   4  -3    5.01    1.94 
  13  -4   3    0.54    1.58 
 -14   4  -3   25.76    3.01 
  14  -4   3   23.42    2.68 
  14  -4   3   26.19    3.07 
 -15   4  -3    2.01    2.23 
  15  -4   3    3.62    2.26 
  15  -4   3    2.31    1.86 
 -16   4  -3   14.68    3.19 
  16  -4   3    6.22    2.21 
  16  -4   3   11.25    2.71 
  16   3  -3    0.37    1.91 
 -16  -3   3    3.72    2.58 
  15   3  -3   24.83    2.95 
 -15  -3   3   31.45    3.40 
  14   3  -3    0.97    1.66 
 -14  -3   3   -1.41    1.67 
  13   3  -3   43.93    3.30 
 -13  -3   3   46.44    3.20 
 -13  -3   3   44.70    3.33 
  12   3  -3    8.04    1.73 
 -12  -3   3    4.92    1.56 
 -12  -3   3    8.51    1.48 
  11   3  -3   30.04    2.51 
  11   3  -3   29.71    1.86 
 -11  -3   3   32.47    2.25 
 -11  -3   3   33.80    2.57 
  10   3  -3   31.86    1.76 
  10   3  -3   29.64    2.27 
 -10  -3   3   30.67    2.12 
 -10  -3   3   33.87    2.35 
   9   3  -3   37.51    1.72 
   9   3  -3   37.86    2.25 
  -9  -3   3   35.40    2.01 
  -9  -3   3   38.46    2.24 
   8   3  -3   18.09    1.67 
   8   3  -3   18.46    1.22 
  -8  -3   3   16.90    1.51 
  -8  -3   3   17.89    1.63 
   7   3  -3   32.02    1.38 
   7   3  -3   29.21    1.83 
  -7  -3   3   32.56    1.76 
  -7  -3   3   30.36    1.71 
   6   3  -3  180.05    3.65 
   6   3  -3  177.28    4.34 
  -6  -3   3  184.26    4.11 
  -6  -3   3  179.42    4.12 
   5   3  -3   -0.13    0.39 
   5   3  -3    0.79    0.66 
  -5  -3   3    0.49    0.53 
  -5  -3   3    0.79    0.65 
   4   3  -3  190.49    4.26 
   4   3  -3  187.49    3.63 
  -4  -3   3  187.20    3.86 
  -4  -3   3  193.74    4.12 
   3   3  -3   10.50    0.77 
   3   3  -3   10.39    1.04 
  -3  -3   3   12.25    0.90 
  -3  -3   3   11.49    1.06 
   2   3  -3   60.18    1.64 
   2   3  -3   60.93    1.92 
  -2  -3   3   59.68    1.86 
  -2  -3   3   59.60    1.63 
   1   3  -3   17.67    1.04 
   1   3  -3   16.33    0.93 
   1   3  -3   16.34    0.78 
  -1  -3   3   14.79    1.00 
   0   3  -3  122.64    2.28 
   0   3  -3  121.21    2.71 
   0  -3   3  119.06    2.74 
   0  -3   3  116.38    2.67 
  -1   3  -3    3.44    0.44 
  -1   3  -3    3.77    0.60 
   1  -3   3    2.86    0.62 
   1  -3   3    2.52    0.51 
  -2   3  -3   26.80    1.17 
  -2   3  -3   25.26    1.00 
   2  -3   3   28.65    1.08 
   2  -3   3   25.01    1.33 
  -3   3  -3   90.32    2.31 
  -3   3  -3   84.86    2.09 
   3  -3   3   89.09    1.97 
   3  -3   3   87.30    2.53 
  -4   3  -3   98.99    2.47 
  -4   3  -3   97.24    2.53 
   4  -3   3  101.81    2.04 
   4  -3   3   99.09    2.84 
  -5   3  -3  113.21    2.93 
  -5   3  -3  119.91    3.00 
   5  -3   3  124.84    3.37 
  -6   3  -3   32.33    1.65 
  -6   3  -3   33.78    1.68 
   6  -3   3   32.03    1.88 
  -7   3  -3  113.74    3.26 
  -7   3  -3  120.26    3.23 
   7  -3   3  114.13    3.56 
  -8   3  -3   11.18    1.32 
  -8   3  -3    9.30    1.29 
   8  -3   3    9.61    1.46 
  -9   3  -3   90.60    3.20 
  -9   3  -3   85.46    3.05 
   9  -3   3   92.30    3.44 
 -10   3  -3    0.91    1.12 
 -10   3  -3    2.28    1.28 
  10  -3   3    1.20    1.20 
 -11   3  -3   23.34    2.22 
 -11   3  -3   19.13    2.11 
  11  -3   3   24.65    2.51 
 -12   3  -3    1.82    1.60 
 -12   3  -3    1.05    1.32 
  12  -3   3   -1.99    1.19 
 -13   3  -3   27.91    3.03 
  13  -3   3   35.94    3.10 
  13  -3   3   25.42    2.70 
 -14   3  -3    5.94    2.13 
  14  -3   3    2.39    1.64 
  14  -3   3    6.45    2.03 
 -15   3  -3    8.80    2.65 
  15  -3   3    7.68    2.27 
  15  -3   3    6.80    1.93 
 -16   3  -3   13.16    3.06 
  16  -3   3    9.84    2.19 
  16  -3   3   14.23    2.72 
  16   2  -3   28.29    3.22 
 -16  -2   3   23.71    3.29 
  15   2  -3   11.87    2.33 
 -15  -2   3   13.89    2.80 
  14   2  -3   35.40    3.16 
 -14  -2   3   28.32    3.26 
  13   2  -3   10.98    1.94 
 -13  -2   3   16.45    2.28 
  12   2  -3    8.80    1.40 
  12   2  -3    9.88    1.82 
 -12  -2   3    7.86    1.80 
 -12  -2   3    5.24    1.28 
  11   2  -3   23.33    1.79 
  11   2  -3   24.65    2.21 
 -11  -2   3   27.75    1.99 
 -11  -2   3   23.32    2.35 
  10   2  -3   14.40    1.74 
  10   2  -3   13.25    1.45 
 -10  -2   3   13.44    1.44 
 -10  -2   3   13.06    1.69 
   9   2  -3   43.65    2.30 
   9   2  -3   45.90    1.98 
  -9  -2   3   45.00    2.32 
  -9  -2   3   47.52    2.10 
   8   2  -3   12.73    1.46 
   8   2  -3   10.38    1.15 
  -8  -2   3   12.44    1.38 
  -8  -2   3   10.37    1.13 
   7   2  -3  114.80    2.86 
   7   2  -3  111.84    3.27 
  -7  -2   3  118.50    3.20 
  -7  -2   3  118.82    3.08 
   6   2  -3    0.16    0.60 
   6   2  -3    0.55    0.49 
  -6  -2   3    0.23    0.58 
  -6  -2   3    0.48    0.60 
   5   2  -3  184.53    3.69 
   5   2  -3  184.01    4.15 
  -5  -2   3  184.62    3.89 
  -5  -2   3  187.36    3.98 
   4   2  -3   42.24    1.35 
   4   2  -3   40.54    1.66 
  -4  -2   3   42.72    1.44 
  -4  -2   3   43.24    1.58 
   3   2  -3  170.08    3.64 
   3   2  -3  167.68    3.29 
  -3  -2   3  168.03    3.52 
  -3  -2   3  172.40    3.28 
   2   2  -3   68.06    1.71 
   2   2  -3   66.53    1.88 
  -2  -2   3   61.19    1.79 
  -2  -2   3   64.21    1.54 
   1   2  -3  734.00   11.99 
   1   2  -3  757.71   11.98 
  -1  -2   3  730.80   11.97 
   0   2  -3    2.94    0.56 
   0   2  -3    2.20    0.48 
   0  -2   3    2.27    0.48 
  -1   2  -3   17.79    0.91 
   1  -2   3   18.08    1.06 
   1  -2   3   18.33    0.84 
  -2   2  -3  353.44    5.85 
  -2   2  -3  345.31    6.11 
   2  -2   3  355.39    5.85 
   2  -2   3  353.21    6.40 
  -3   2  -3   26.14    1.16 
  -3   2  -3   27.86    1.07 
   3  -2   3   25.57    1.31 
   3  -2   3   26.76    0.85 
  -4   2  -3  280.02    5.14 
  -4   2  -3  272.06    5.20 
   4  -2   3  280.17    5.58 
  -5   2  -3   10.85    1.04 
  -5   2  -3   11.67    1.06 
   5  -2   3   12.02    1.24 
  -6   2  -3  126.31    3.20 
  -6   2  -3  124.55    3.18 
   6  -2   3  128.56    3.49 
  -7   2  -3   41.61    1.92 
  -7   2  -3   41.31    1.92 
   7  -2   3   43.12    2.12 
  -8   2  -3   45.74    2.17 
  -8   2  -3   45.29    2.13 
   8  -2   3   50.36    2.39 
  -9   2  -3   18.99    1.75 
  -9   2  -3   20.47    1.81 
   9  -2   3   20.97    1.91 
 -10   2  -3   16.10    1.81 
 -10   2  -3   20.24    1.95 
  10  -2   3   18.27    2.00 
 -11   2  -3   29.01    2.46 
 -11   2  -3   31.40    2.39 
  11  -2   3   35.12    2.50 
 -12   2  -3   17.96    2.21 
  12  -2   3   16.88    2.05 
  12  -2   3   20.16    2.43 
 -13   2  -3   13.24    2.28 
  13  -2   3   13.94    2.13 
  13  -2   3   15.61    2.17 
 -14   2  -3    4.02    2.04 
  14  -2   3    7.84    1.92 
  14  -2   3    1.84    1.69 
 -15   2  -3    7.89    2.52 
  15  -2   3    7.85    2.09 
  15  -2   3    5.97    2.07 
 -16   2  -3    5.81    2.69 
  16  -2   3    7.63    2.25 
  16  -2   3    6.52    2.17 
  16   1  -3   11.18    2.42 
 -16  -1   3   10.77    2.70 
  15   1  -3   17.91    2.54 
 -15  -1   3   18.19    2.88 
  14   1  -3   26.76    2.97 
 -14  -1   3   26.88    2.93 
  13   1  -3   33.47    2.86 
  13   1  -3   35.70    2.51 
 -13  -1   3   33.93    2.96 
  12   1  -3   31.60    2.60 
  12   1  -3   33.29    2.25 
 -12  -1   3   32.71    2.71 
 -12  -1   3   34.37    2.18 
  11   1  -3    4.22    1.10 
  11   1  -3    4.77    1.30 
 -11  -1   3    3.49    1.01 
 -11  -1   3    1.19    1.25 
  10   1  -3  113.95    3.43 
  10   1  -3  112.38    3.71 
 -10  -1   3  115.53    3.77 
 -10  -1   3  111.62    3.18 
   9   1  -3    0.46    0.82 
   9   1  -3   -0.44    0.70 
  -9  -1   3   -0.89    0.82 
  -9  -1   3   -0.05    0.67 
   8   1  -3   85.67    2.82 
   8   1  -3   84.49    2.60 
  -8  -1   3   84.15    2.50 
  -8  -1   3   85.46    2.82 
   7   1  -3    6.75    1.04 
   7   1  -3    7.01    0.90 
  -7  -1   3    6.13    0.87 
  -7  -1   3    6.46    1.02 
   6   1  -3  248.14    5.13 
   6   1  -3  249.25    4.89 
  -6  -1   3  243.65    4.84 
  -6  -1   3  247.20    5.03 
   5   1  -3    8.73    0.85 
   5   1  -3    8.95    1.01 
  -5  -1   3    9.40    0.92 
  -5  -1   3    9.26    0.93 
   4   1  -3  279.88    5.09 
   4   1  -3  275.62    5.31 
  -4  -1   3  281.98    5.10 
  -4  -1   3  280.65    5.17 
   3   1  -3   13.11    0.81 
   3   1  -3   10.24    0.88 
  -3  -1   3   10.03    0.69 
  -3  -1   3   11.35    0.86 
   2   1  -3  121.28    2.61 
   2   1  -3  123.77    2.54 
  -2  -1   3  121.71    2.58 
  -2  -1   3  119.46    2.27 
   1   1  -3   97.83    2.18 
   1   1  -3   99.11    2.13 
  -1  -1   3   94.33    2.12 
   0   1  -3  130.31    2.54 
   0   1  -3  129.11    2.72 
   0  -1   3  127.74    2.54 
  -1   1  -3  264.93    4.92 
  -1   1  -3  266.60    4.68 
   1  -1   3  272.15    4.56 
  -2   1  -3  104.90    2.29 
  -2   1  -3  105.33    2.07 
   2  -1   3  104.27    2.50 
   2  -1   3  106.70    2.02 
  -3   1  -3  375.95    6.37 
  -3   1  -3  377.43    6.53 
   3  -1   3  360.72    6.74 
   3  -1   3  394.60    6.02 
  -4   1  -3    2.73    0.55 
  -4   1  -3    1.52    0.52 
   4  -1   3    1.57    0.59 
  -5   1  -3   77.98    2.20 
  -5   1  -3   72.96    2.16 
   5  -1   3   79.23    2.38 
  -6   1  -3   24.54    1.44 
  -6   1  -3   25.69    1.42 
   6  -1   3   26.77    1.55 
  -7   1  -3  115.88    3.17 
  -7   1  -3  116.35    3.13 
   7  -1   3  115.71    3.29 
  -8   1  -3    5.35    1.03 
  -8   1  -3    2.38    0.86 
   8  -1   3    4.46    1.02 
  -9   1  -3   20.58    1.77 
  -9   1  -3   22.93    1.77 
   9  -1   3   21.99    1.82 
 -10   1  -3   57.52    2.75 
 -10   1  -3   55.89    2.64 
  10  -1   3   54.42    2.69 
 -11   1  -3   25.70    2.38 
  11  -1   3   26.64    2.24 
  11  -1   3   29.96    2.26 
 -12   1  -3   26.01    2.60 
  12  -1   3   26.29    2.46 
  12  -1   3   26.34    2.44 
 -13   1  -3   15.93    2.27 
  13  -1   3   14.11    2.11 
  13  -1   3   14.29    2.03 
 -14   1  -3   24.00    2.91 
  14  -1   3   17.65    2.34 
  14  -1   3   25.62    2.76 
 -15   1  -3    4.94    2.23 
  15  -1   3    3.15    1.70 
  15  -1   3    4.93    1.91 
 -16   1  -3   26.36    3.53 
  16  -1   3   22.76    2.80 
  16  -1   3   24.68    2.96 
 -17   1  -3   -1.27    2.62 
  17  -1   3   -0.30    1.96 
  16   0  -3    9.16    2.29 
 -16   0   3    7.32    2.56 
  15   0  -3   27.83    2.98 
 -15   0   3   32.41    3.35 
  14   0  -3   19.01    2.28 
  14   0  -3   26.14    2.75 
 -14   0   3   21.01    2.76 
  13   0  -3   20.08    2.24 
  13   0  -3   22.39    2.56 
 -13   0   3   23.74    2.70 
  12   0  -3    2.90    1.20 
  12   0  -3    3.53    1.35 
 -12   0   3    0.78    1.33 
  11   0  -3   52.26    2.72 
  11   0  -3   49.12    2.58 
 -11   0   3   50.84    2.16 
 -11   0   3   52.21    2.82 
  10   0  -3   15.13    1.68 
  10   0  -3   14.46    1.67 
 -10   0   3   12.51    1.59 
 -10   0   3   14.60    1.37 
   9   0  -3   91.34    3.00 
   9   0  -3   94.43    3.10 
  -9   0   3   89.94    2.57 
  -9   0   3   92.42    3.15 
   8   0  -3    2.41    0.84 
   8   0  -3    3.29    0.85 
  -8   0   3    1.97    0.68 
  -8   0   3    2.27    0.86 
   7   0  -3  304.72    6.06 
   7   0  -3  304.39    6.06 
  -7   0   3  303.30    5.70 
  -7   0   3  301.61    6.11 
   6   0  -3   79.50    2.34 
   6   0  -3   78.12    2.32 
  -6   0   3   76.67    2.12 
  -6   0   3   77.76    2.37 
   5   0  -3  132.87    3.08 
   5   0  -3  128.62    3.05 
  -5   0   3  133.85    2.89 
  -5   0   3  134.37    3.06 
   4   0  -3  107.62    2.55 
   4   0  -3  112.08    2.61 
  -4   0   3  113.54    2.55 
  -4   0   3  111.65    2.49 
   3   0  -3   17.36    0.95 
   3   0  -3   15.52    0.91 
  -3   0   3   18.06    0.92 
  -3   0   3   17.70    0.87 
   2   0  -3  965.90   15.43 
   2   0  -3  977.76   15.54 
  -2   0   3 1000.00   15.27 
  -2   0   3  991.85   15.47 
   1   0  -3   75.48    1.62 
   1   0  -3   73.99    1.78 
   0   0  -3  122.68    2.27 
   0   0  -3  121.53    2.51 
   0   0   3  118.03    2.32 
  -1   0  -3  251.06    4.25 
  -1   0  -3  245.95    4.53 
   1   0   3  249.73    4.20 
  -2   0  -3  197.46    3.50 
  -2   0  -3  203.69    3.66 
   2   0   3  206.39    3.43 
   2   0   3  197.96    3.88 
  -3   0  -3   21.79    0.99 
  -3   0  -3   20.96    0.92 
   3   0   3   21.21    0.67 
   3   0   3   18.02    1.06 
  -4   0  -3  191.14    3.81 
  -4   0  -3  196.15    3.81 
   4   0   3  193.29    3.97 
  -5   0  -3    0.75    0.54 
  -5   0  -3    0.15    0.50 
   5   0   3    0.78    0.54 
  -6   0  -3  121.98    3.11 
  -6   0  -3  126.49    3.11 
   6   0   3  127.06    3.20 
  -7   0  -3    3.30    0.85 
  -7   0  -3    5.61    0.92 
   7   0   3    7.34    1.02 
  -8   0  -3   32.28    1.88 
  -8   0  -3   36.05    1.88 
   8   0   3   33.02    1.81 
  -9   0  -3    2.72    1.01 
   9   0   3    2.28    0.90 
   9   0   3    2.14    0.89 
 -10   0  -3   47.35    2.51 
  10   0   3   46.25    2.36 
  10   0   3   46.21    2.41 
 -11   0  -3   53.00    2.91 
  11   0   3   57.12    2.80 
  11   0   3   55.54    2.73 
 -12   0  -3   36.30    2.79 
  12   0   3   37.77    2.58 
  12   0   3   39.44    2.52 
 -13   0  -3   64.67    3.57 
  13   0   3   67.91    3.44 
  13   0   3   65.69    3.25 
 -14   0  -3   -0.77    1.74 
  14   0   3    1.92    1.44 
  14   0   3    1.47    1.58 
 -15   0  -3   32.96    3.68 
  15   0   3   36.57    3.09 
  15   0   3   48.83    3.56 
 -16   0  -3   -2.85    2.24 
  16   0   3   -0.09    1.82 
 -17   0  -3   21.47    3.69 
  17   0   3   16.23    2.87 
  16  -1  -3   23.37    2.97 
 -16   1   3   27.25    3.58 
  15  -1  -3    1.32    1.56 
  15  -1  -3    2.55    1.67 
 -15   1   3    3.48    2.16 
  14  -1  -3   24.62    2.64 
  14  -1  -3   21.61    2.65 
 -14   1   3   30.90    3.24 
  13  -1  -3    7.15    1.71 
  13  -1  -3    8.04    1.69 
 -13   1   3    6.02    1.75 
  12  -1  -3   43.34    2.73 
  12  -1  -3   41.91    2.66 
 -12   1   3   43.23    2.91 
  11  -1  -3    2.25    1.12 
  11  -1  -3    1.59    1.15 
 -11   1   3    1.72    1.22 
 -11   1   3    2.32    0.87 
  10  -1  -3   93.83    3.32 
  10  -1  -3   85.67    3.13 
 -10   1   3   94.12    2.61 
 -10   1   3   92.48    3.35 
   9  -1  -3   42.29    2.21 
   9  -1  -3   43.26    2.08 
  -9   1   3   39.48    2.22 
  -9   1   3   40.40    1.64 
   8  -1  -3   21.15    1.59 
   8  -1  -3   19.49    1.46 
  -8   1   3   21.22    1.62 
  -8   1   3   19.29    1.17 
   7  -1  -3   59.73    2.25 
   7  -1  -3   52.06    1.98 
  -7   1   3   58.74    2.24 
  -7   1   3   59.75    1.79 
   6  -1  -3   51.70    1.98 
   6  -1  -3   53.06    1.81 
  -6   1   3   55.94    1.99 
  -6   1   3   50.00    1.61 
   5  -1  -3  181.70    3.96 
   5  -1  -3  182.93    3.72 
  -5   1   3  180.61    3.87 
  -5   1   3  184.05    3.60 
   4  -1  -3   47.82    1.44 
   4  -1  -3   45.07    1.62 
  -4   1   3   46.38    1.40 
  -4   1   3   44.55    1.51 
   3  -1  -3   78.44    1.79 
   3  -1  -3   74.97    2.01 
  -3   1   3   74.49    1.85 
  -3   1   3   76.51    1.81 
   2  -1  -3    6.81    0.58 
   2  -1  -3    8.49    0.78 
  -2   1   3    6.72    0.64 
  -2   1   3    5.97    0.62 
   1  -1  -3  138.78    2.36 
   1  -1  -3  131.19    2.70 
  -1   1   3  133.04    2.43 
  -1   1   3  133.65    2.57 
   0  -1  -3   45.39    1.17 
   0  -1  -3   48.28    1.00 
   0  -1  -3   45.92    1.29 
   0   1   3   46.08    1.02 
  -1  -1  -3    8.71    0.56 
  -1  -1  -3   10.46    0.61 
  -1  -1  -3   10.52    0.72 
  -1  -1  -3    9.69    0.52 
  -2  -1  -3   34.91    0.97 
  -2  -1  -3   35.53    1.13 
  -2  -1  -3   35.52    1.25 
  -2  -1  -3   35.62    1.08 
  -3  -1  -3  183.81    3.20 
  -3  -1  -3  179.16    3.51 
  -3  -1  -3  182.09    3.47 
   3   1   3  184.12    3.58 
  -4  -1  -3  173.28    3.05 
  -4  -1  -3  173.70    3.49 
  -4  -1  -3  167.53    3.51 
   4   1   3  173.74    3.50 
  -5  -1  -3   90.95    2.37 
  -5  -1  -3   85.86    2.35 
  -5  -1  -3   86.99    1.80 
   5   1   3   86.78    2.28 
  -6  -1  -3  125.54    3.18 
  -6  -1  -3  127.29    3.15 
  -6  -1  -3  128.65    2.46 
   6   1   3  132.27    3.10 
  -7  -1  -3  168.53    3.89 
  -7  -1  -3  160.18    3.00 
  -7  -1  -3  159.63    3.92 
   7   1   3  160.36    3.75 
  -8  -1  -3    5.02    1.06 
   8   1   3    6.22    0.98 
   8   1   3    5.29    0.97 
  -9  -1  -3    1.15    0.93 
   9   1   3    1.35    0.86 
   9   1   3    2.29    0.82 
 -10  -1  -3  143.88    4.26 
  10   1   3  146.57    3.96 
  10   1   3  144.86    4.17 
 -11  -1  -3    7.55    1.57 
  11   1   3    6.14    1.25 
  11   1   3    5.55    1.31 
 -12  -1  -3   31.81    2.78 
  12   1   3   33.69    2.30 
  12   1   3   34.96    2.60 
 -13  -1  -3   -1.33    1.37 
  13   1   3   -0.37    1.14 
  13   1   3   -1.43    1.19 
 -14  -1  -3   39.94    3.53 
  14   1   3   31.09    3.06 
  14   1   3   36.84    2.72 
 -15  -1  -3    6.57    2.37 
  15   1   3    7.50    2.03 
 -16  -1  -3   32.01    3.88 
  16   1   3   36.34    3.63 
 -17  -1  -3   -1.00    2.63 
  17   1   3    3.41    2.23 
  16  -2  -3    2.28    1.85 
  16  -2  -3   -0.23    1.68 
 -16   2   3    1.76    2.36 
  15  -2  -3   59.81    3.80 
  15  -2  -3   57.11    3.77 
 -15   2   3   53.59    4.02 
  14  -2  -3    3.20    1.66 
  14  -2  -3    2.67    1.67 
 -14   2   3    4.10    1.93 
  13  -2  -3   46.36    3.13 
  13  -2  -3   49.01    3.01 
 -13   2   3   50.14    3.42 
  12  -2  -3   23.13    2.42 
  12  -2  -3   18.92    2.14 
 -12   2   3   20.04    2.31 
  11  -2  -3   61.57    3.04 
  11  -2  -3   65.50    2.88 
 -11   2   3   66.40    3.24 
  10  -2  -3   18.06    1.69 
  10  -2  -3   14.55    1.72 
 -10   2   3   14.09    1.65 
 -10   2   3   11.31    1.16 
   9  -2  -3   30.86    2.06 
   9  -2  -3   29.84    1.81 
  -9   2   3   28.12    2.01 
  -9   2   3   29.33    1.38 
   8  -2  -3  184.02    4.64 
   8  -2  -3  190.30    4.27 
  -8   2   3  180.78    4.55 
  -8   2   3  183.47    3.79 
   7  -2  -3   11.82    1.34 
   7  -2  -3    9.74    1.08 
  -7   2   3    9.28    1.14 
  -7   2   3   12.58    0.96 
   6  -2  -3  160.72    3.50 
   6  -2  -3  162.93    3.93 
  -6   2   3  161.44    3.28 
  -6   2   3  156.16    3.76 
   5  -2  -3   10.30    0.87 
   5  -2  -3   11.32    1.14 
  -5   2   3    8.92    0.96 
  -5   2   3   12.76    0.83 
   4  -2  -3   15.92    1.14 
   4  -2  -3   16.88    0.86 
  -4   2   3   17.05    0.89 
  -4   2   3   16.14    1.05 
   3  -2  -3   14.01    1.03 
   3  -2  -3   15.68    0.73 
  -3   2   3   15.24    0.81 
  -3   2   3   17.38    0.95 
   2  -2  -3   11.07    0.91 
   2  -2  -3   10.56    0.53 
   2  -2  -3    9.92    0.72 
  -2   2   3   10.22    0.77 
   1  -2  -3  315.77    5.44 
   1  -2  -3  322.64    5.66 
  -1   2   3  329.25    5.46 
   0  -2  -3   55.30    1.37 
   0  -2  -3   52.56    1.46 
   0   2   3   55.94    1.34 
  -1  -2  -3    4.40    0.53 
  -1  -2  -3    5.11    0.55 
  -1  -2  -3    4.90    0.43 
  -2  -2  -3  366.05    6.19 
  -2  -2  -3  370.80    6.02 
  -2  -2  -3  362.84    6.36 
  -2  -2  -3  358.02    6.04 
  -3  -2  -3   90.07    1.97 
  -3  -2  -3   92.36    2.09 
  -3  -2  -3   96.38    2.14 
  -3  -2  -3   92.10    2.28 
  -4  -2  -3   72.25    1.69 
  -4  -2  -3   71.55    1.90 
  -4  -2  -3   67.59    1.99 
   4   2   3   70.94    1.80 
  -5  -2  -3  195.59    4.12 
  -5  -2  -3  190.38    3.56 
   5   2   3  187.26    3.96 
   5   2   3  193.50    3.79 
  -6  -2  -3  160.31    3.15 
  -6  -2  -3  155.81    3.76 
   6   2   3  161.04    3.44 
   6   2   3  163.50    3.69 
  -7  -2  -3  139.84    3.64 
  -7  -2  -3  137.80    2.89 
   7   2   3  140.88    3.55 
   7   2   3  141.02    3.26 
  -8  -2  -3   16.05    1.57 
  -8  -2  -3   14.97    1.00 
   8   2   3   13.11    1.18 
   8   2   3   13.55    1.37 
  -9  -2  -3   43.45    2.35 
  -9  -2  -3   45.42    1.56 
   9   2   3   47.63    2.24 
   9   2   3   46.68    1.95 
 -10  -2  -3    0.05    0.61 
 -10  -2  -3    1.50    1.13 
  10   2   3    1.31    0.80 
  10   2   3   -0.65    0.82 
 -11  -2  -3   56.45    3.02 
  11   2   3   52.88    2.38 
  11   2   3   55.31    2.81 
 -12  -2  -3    1.58    1.36 
  12   2   3    1.45    1.08 
  12   2   3    0.73    1.17 
 -13  -2  -3   21.50    2.52 
  13   2   3   22.03    2.40 
  13   2   3   23.38    2.15 
 -14  -2  -3   10.01    2.23 
  14   2   3    8.90    1.96 
 -15  -2  -3   17.37    2.77 
  15   2   3   12.63    2.37 
 -16  -2  -3    7.38    2.85 
  16   2   3    5.46    2.09 
 -17  -2  -3    9.05    3.10 
  17   2   3    4.92    2.25 
  16  -3  -3   45.80    3.95 
  16  -3  -3   42.88    3.85 
 -16   3   3   40.37    4.22 
  15  -3  -3   -3.70    1.55 
  15  -3  -3   -1.17    1.43 
 -15   3   3    3.75    2.27 
  14  -3  -3   26.56    2.82 
  14  -3  -3   20.66    2.67 
 -14   3   3   20.77    2.78 
  13  -3  -3    1.52    1.54 
  13  -3  -3    3.05    1.37 
 -13   3   3    1.95    1.66 
  12  -3  -3   19.49    2.19 
  12  -3  -3   20.16    2.45 
 -12   3   3   20.76    2.38 
  11  -3  -3   17.33    2.09 
  11  -3  -3   20.82    2.06 
 -11   3   3   25.21    2.35 
  10  -3  -3   22.09    2.14 
  10  -3  -3   23.44    1.84 
 -10   3   3   23.05    1.30 
 -10   3   3   23.16    2.13 
   9  -3  -3   60.92    2.39 
   9  -3  -3   63.87    2.84 
  -9   3   3   62.55    2.75 
  -9   3   3   61.39    1.89 
   8  -3  -3    0.57    0.67 
   8  -3  -3    0.64    0.83 
  -8   3   3    0.38    0.84 
  -8   3   3    0.16    0.50 
   7  -3  -3  117.26    2.93 
   7  -3  -3  117.99    3.43 
  -7   3   3  115.43    3.33 
  -7   3   3  111.71    2.62 
   6  -3  -3   44.73    1.99 
   6  -3  -3   40.47    1.50 
  -6   3   3   38.47    1.36 
  -6   3   3   42.13    1.89 
   5  -3  -3  202.65    4.55 
   5  -3  -3  203.73    3.91 
  -5   3   3  205.81    3.88 
  -5   3   3  201.84    4.37 
   4  -3  -3   49.39    1.36 
   4  -3  -3   53.32    1.94 
  -4   3   3   50.16    1.46 
  -4   3   3   49.70    1.76 
   3  -3  -3  175.41    3.14 
   3  -3  -3  179.17    3.85 
   3  -3  -3  175.45    3.40 
  -3   3   3  180.98    3.67 
   2  -3  -3   80.07    1.86 
   2  -3  -3   75.39    2.09 
  -2   3   3   75.77    1.96 
   1  -3  -3   11.23    0.90 
   1  -3  -3   12.32    0.80 
  -1   3   3   12.15    0.82 
   0  -3  -3   14.93    0.89 
   0  -3  -3   14.66    0.82 
   0   3   3   13.65    0.83 
  -1  -3  -3  188.95    3.57 
  -1  -3  -3  192.77    3.62 
   1   3   3  197.60    3.31 
   1   3   3  198.10    3.76 
  -2  -3  -3    1.48    0.44 
  -2  -3  -3    1.28    0.55 
  -2  -3  -3    1.26    0.42 
   2   3   3    1.50    0.38 
  -3  -3  -3   90.47    2.01 
  -3  -3  -3   91.67    2.47 
  -3  -3  -3   89.41    2.11 
   3   3   3   89.79    2.07 
  -4  -3  -3   83.83    2.41 
  -4  -3  -3   84.03    2.06 
   4   3   3   82.70    2.12 
   4   3   3   84.21    1.93 
  -5  -3  -3   21.20    1.36 
  -5  -3  -3   20.33    1.07 
   5   3   3   19.70    0.93 
   5   3   3   17.63    1.10 
  -6  -3  -3  196.75    4.49 
  -6  -3  -3  204.53    3.99 
   6   3   3  204.85    3.93 
   6   3   3  202.79    4.36 
  -7  -3  -3   33.55    1.81 
  -7  -3  -3   29.50    1.35 
   7   3   3   31.38    1.70 
   7   3   3   30.19    1.29 
  -8  -3  -3    8.71    0.93 
  -8  -3  -3    8.84    1.26 
   8   3   3   10.15    1.01 
   8   3   3   10.79    1.26 
  -9  -3  -3    3.86    1.09 
  -9  -3  -3    3.96    0.78 
   9   3   3    3.51    0.96 
   9   3   3    3.39    0.77 
 -10  -3  -3   57.73    2.03 
 -10  -3  -3   63.30    2.91 
  10   3   3   63.32    2.74 
  10   3   3   60.08    2.21 
 -11  -3  -3    4.09    0.92 
 -11  -3  -3    5.78    1.49 
  11   3   3    3.97    1.34 
  11   3   3    3.11    0.94 
 -12  -3  -3   10.72    1.87 
  12   3   3   13.84    1.90 
  12   3   3   12.06    1.46 
 -13  -3  -3   10.88    2.12 
  13   3   3   11.00    1.90 
 -14  -3  -3   12.30    2.40 
  14   3   3   18.14    2.40 
 -15  -3  -3    8.46    2.48 
  15   3   3    6.51    2.14 
 -16  -3  -3   11.42    2.87 
  16   3   3   19.04    2.83 
 -17  -3  -3    9.35    3.01 
  17   3   3    8.97    2.59 
  16  -4  -3    3.20    2.20 
  16  -4  -3    4.06    1.96 
 -16   4   3    2.57    2.50 
  15  -4  -3   16.11    2.64 
  15  -4  -3   15.28    2.39 
 -15   4   3   12.77    2.74 
  14  -4  -3    1.91    1.72 
  14  -4  -3    1.22    1.39 
 -14   4   3    0.34    1.85 
  13  -4  -3   11.90    2.17 
  13  -4  -3   16.25    2.04 
 -13   4   3   14.31    2.32 
  12  -4  -3   15.20    2.23 
  12  -4  -3   12.80    1.77 
 -12   4   3   12.69    2.07 
  11  -4  -3   10.35    1.85 
  11  -4  -3    9.92    1.47 
 -11   4   3   10.81    1.75 
  10  -4  -3   21.40    2.18 
  10  -4  -3   18.83    1.74 
 -10   4   3   15.88    1.90 
   9  -4  -3    1.49    0.82 
   9  -4  -3    0.30    1.00 
  -9   4   3    1.02    0.62 
  -9   4   3    1.64    0.99 
   8  -4  -3   87.38    3.25 
   8  -4  -3   91.52    2.68 
  -8   4   3   91.60    2.32 
  -8   4   3   95.72    3.22 
   7  -4  -3   29.92    1.48 
   7  -4  -3   27.82    1.91 
  -7   4   3   30.81    1.89 
  -7   4   3   28.24    1.23 
   6  -4  -3  264.45    5.71 
   6  -4  -3  253.51    4.87 
  -6   4   3  250.17    5.46 
  -6   4   3  248.01    4.70 
   5  -4  -3    6.50    1.01 
   5  -4  -3    6.04    0.68 
  -5   4   3    5.58    0.66 
  -5   4   3    3.87    0.87 
   4  -4  -3  280.86    5.73 
   4  -4  -3  283.89    5.07 
  -4   4   3  282.61    5.52 
  -4   4   3  273.33    4.84 
   3  -4  -3   45.06    1.41 
   3  -4  -3   43.39    1.75 
  -3   4   3   42.91    1.11 
  -3   4   3   44.96    1.66 
   2  -4  -3  109.07    2.45 
   2  -4  -3  111.63    2.77 
   1  -4  -3   54.21    1.57 
   1  -4  -3   55.45    1.73 
  -1   4   3   55.23    1.67 
   0  -4  -3    2.07    0.49 
   0  -4  -3    2.19    0.52 
   0   4   3    2.63    0.53 
  -1  -4  -3  172.43    3.37 
  -1  -4  -3  175.16    3.51 
   1   4   3  178.19    3.17 
   1   4   3  176.78    3.63 
  -2  -4  -3  107.17    2.29 
  -2  -4  -3  110.29    2.75 
  -2  -4  -3  114.18    2.57 
   2   4   3  113.07    2.34 
  -3  -4  -3  149.46    3.57 
  -3  -4  -3  154.98    3.24 
  -3  -4  -3  148.37    2.89 
   3   4   3  152.26    3.12 
  -4  -4  -3   13.82    0.77 
  -4  -4  -3   11.15    1.23 
  -4  -4  -3   12.76    1.01 
   4   4   3   12.69    0.94 
  -5  -4  -3  120.06    3.30 
  -5  -4  -3  122.06    2.89 
   5   4   3  123.23    2.44 
   5   4   3  122.48    2.98 
  -6  -4  -3    4.35    0.97 
  -6  -4  -3    4.37    0.79 
   6   4   3    4.27    0.54 
   6   4   3    3.94    0.81 
  -7  -4  -3   85.48    2.44 
  -7  -4  -3   85.60    2.93 
   7   4   3   89.68    2.75 
   7   4   3   83.57    2.06 
  -8  -4  -3   -0.38    0.84 
  -8  -4  -3    0.01    0.67 
   8   4   3    0.24    0.74 
   8   4   3   -0.37    0.41 
  -9  -4  -3   23.28    2.01 
  -9  -4  -3   22.42    1.53 
   9   4   3   19.24    1.75 
   9   4   3   22.33    1.22 
 -10  -4  -3   21.40    1.63 
 -10  -4  -3   25.09    2.19 
  10   4   3   20.33    1.98 
  10   4   3   20.81    1.37 
 -11  -4  -3   40.83    2.02 
 -11  -4  -3   38.21    2.76 
  11   4   3   42.02    1.90 
  11   4   3   39.57    2.56 
 -12  -4  -3   12.00    1.53 
 -12  -4  -3    8.43    1.92 
  12   4   3   11.14    1.83 
 -13  -4  -3   30.51    3.14 
  13   4   3   34.00    2.93 
 -14  -4  -3    8.35    2.43 
  14   4   3   12.28    2.23 
 -15  -4  -3   17.32    2.98 
  15   4   3   15.72    2.52 
 -16  -4  -3    9.16    2.67 
  16   4   3    8.62    2.50 
 -17  -4  -3   -0.83    2.65 
  17   4   3    1.18    2.18 
  15  -5  -3   12.49    2.24 
  15  -5  -3    6.91    2.44 
 -15   5   3    6.13    2.55 
  14  -5  -3    9.26    2.33 
  14  -5  -3   14.49    2.10 
 -14   5   3   18.77    2.89 
  13  -5  -3   14.84    1.87 
  13  -5  -3   12.01    2.26 
 -13   5   3   13.24    2.37 
  12  -5  -3   14.23    1.80 
  12  -5  -3    9.68    2.16 
 -12   5   3    8.54    1.97 
  11  -5  -3   27.16    2.12 
  11  -5  -3   30.11    2.80 
 -11   5   3   26.44    2.57 
  10  -5  -3   22.87    1.82 
  10  -5  -3   24.35    2.47 
 -10   5   3   25.57    2.31 
   9  -5  -3   98.56    2.96 
   9  -5  -3   93.98    3.69 
  -9   5   3   90.39    3.48 
  -9   5   3   96.84    2.45 
   8  -5  -3    6.08    1.00 
   8  -5  -3    4.48    1.29 
  -8   5   3    6.49    1.27 
  -8   5   3    4.97    0.77 
   7  -5  -3  134.05    4.11 
   7  -5  -3  139.59    3.28 
  -7   5   3  144.37    3.98 
  -7   5   3  141.70    3.08 
   6  -5  -3    3.62    1.02 
  -6   5   3    3.88    0.69 
  -6   5   3    2.63    0.59 
  -6   5   3    2.33    0.87 
   5  -5  -3   53.90    2.32 
   5  -5  -3   54.82    1.68 
  -5   5   3   49.31    1.55 
  -5   5   3   52.07    2.10 
   4  -5  -3   37.08    1.38 
   4  -5  -3   38.52    1.87 
  -4   5   3   39.00    1.23 
  -4   5   3   36.75    1.72 
   3  -5  -3   77.46    2.08 
   3  -5  -3   77.89    2.48 
  -3   5   3   78.99    2.36 
  -3   5   3   79.92    1.71 
   2  -5  -3   90.13    2.56 
   2  -5  -3   86.97    2.22 
  -2   5   3   90.85    1.76 
  -2   5   3   91.54    2.46 
   1  -5  -3   21.16    1.23 
   1  -5  -3   19.45    1.06 
  -1   5   3   20.76    0.69 
  -1   5   3   19.91    1.18 
   0  -5  -3  127.41    2.87 
   0  -5  -3  124.59    2.86 
   0   5   3  127.58    2.41 
   0   5   3  128.67    2.98 
  -1  -5  -3    9.67    0.93 
  -1  -5  -3    8.66    0.85 
   1   5   3    8.65    0.71 
   1   5   3    8.13    0.88 
  -2  -5  -3  192.01    3.59 
  -2  -5  -3  188.71    3.97 
   2   5   3  188.71    4.19 
   2   5   3  194.40    3.72 
  -3  -5  -3   17.38    0.83 
  -3  -5  -3   17.71    1.39 
  -3  -5  -3   19.34    1.20 
   3   5   3   19.81    1.06 
  -4  -5  -3  159.19    4.00 
  -4  -5  -3  161.48    3.62 
   4   5   3  159.73    3.51 
  -5  -5  -3   -0.20    0.72 
  -5  -5  -3    0.14    0.61 
   5   5   3    0.59    0.62 
  -6  -5  -3  123.82    3.63 
  -6  -5  -3  131.47    3.25 
   6   5   3  123.54    3.29 
  -7  -5  -3    1.88    0.79 
  -7  -5  -3    0.21    0.87 
   7   5   3   -0.63    0.71 
  -8  -5  -3   52.53    2.16 
  -8  -5  -3   54.30    2.63 
   8   5   3   53.65    2.37 
  -9  -5  -3   26.13    2.25 
  -9  -5  -3   28.29    1.80 
   9   5   3   26.17    1.19 
   9   5   3   31.31    2.09 
 -10  -5  -3   70.71    3.32 
 -10  -5  -3   73.70    2.69 
  10   5   3   75.37    3.14 
  10   5   3   73.16    2.38 
 -11  -5  -3   47.75    2.42 
 -11  -5  -3   45.65    3.08 
  11   5   3   52.88    2.95 
 -12  -5  -3   15.35    1.68 
 -12  -5  -3   15.05    2.31 
  12   5   3   15.01    2.02 
 -13  -5  -3   29.23    3.17 
  13   5   3   22.11    2.54 
 -14  -5  -3   10.39    2.46 
  14   5   3    8.36    2.12 
 -15  -5  -3   12.30    2.96 
  15   5   3   10.12    2.41 
 -16  -5  -3    7.49    2.85 
  16   5   3    1.94    2.19 
 -17  -5  -3   12.02    3.36 
  17   5   3   10.39    2.75 
  15  -6  -3   14.21    2.95 
 -15   6   3   18.49    3.16 
  14  -6  -3   14.49    2.67 
  14  -6  -3   10.99    2.36 
 -14   6   3    8.70    2.44 
  13  -6  -3   18.96    2.81 
  13  -6  -3   18.56    2.13 
 -13   6   3   23.17    2.92 
  12  -6  -3   51.48    2.80 
  12  -6  -3   48.11    3.60 
 -12   6   3   52.21    3.48 
  11  -6  -3    0.55    1.44 
  11  -6  -3    1.33    1.09 
 -11   6   3    0.85    1.38 
  10  -6  -3   78.32    3.74 
  10  -6  -3   72.83    2.81 
 -10   6   3   76.29    3.51 
   9  -6  -3    1.01    0.87 
   9  -6  -3    3.71    1.38 
  -9   6   3    2.50    1.28 
   8  -6  -3   99.03    3.82 
   8  -6  -3  104.56    2.93 
  -8   6   3  102.47    2.59 
  -8   6   3   99.21    3.56 
   7  -6  -3   32.87    2.32 
  -7   6   3   31.29    2.04 
  -7   6   3   33.49    1.43 
  -7   6   3   30.28    1.54 
   6  -6  -3   36.98    2.27 
   6  -6  -3   40.85    1.55 
  -6   6   3   41.22    1.56 
  -6   6   3   39.78    2.10 
   5  -6  -3   94.43    2.42 
   5  -6  -3   92.25    3.19 
  -5   6   3   97.07    2.31 
  -5   6   3   93.90    2.96 
   4  -6  -3   22.63    1.70 
   4  -6  -3   20.38    1.19 
  -4   6   3   22.12    1.00 
  -4   6   3   20.82    1.51 
   3  -6  -3  228.57    4.57 
   3  -6  -3  228.86    5.12 
  -3   6   3  235.29    4.13 
  -3   6   3  236.08    4.98 
   2  -6  -3    3.63    0.83 
   2  -6  -3    3.07    0.65 
  -2   6   3    3.58    0.75 
  -2   6   3    4.36    0.49 
   1  -6  -3   48.38    1.85 
   1  -6  -3   47.53    1.71 
  -1   6   3   47.59    1.82 
  -1   6   3   49.19    1.26 
   0  -6  -3    4.76    0.77 
   0  -6  -3    3.71    0.73 
   0   6   3    2.78    0.49 
   0   6   3    3.63    0.73 
  -1  -6  -3  162.91    3.70 
  -1  -6  -3  167.49    3.48 
   1   6   3  162.73    3.31 
   1   6   3  166.47    3.82 
  -2  -6  -3   16.60    0.98 
  -2  -6  -3   15.17    1.23 
   2   6   3   14.90    1.35 
   2   6   3   17.34    1.06 
  -3  -6  -3  108.69    2.92 
  -3  -6  -3  109.30    2.30 
   3   6   3  109.19    2.73 
   3   6   3  108.71    3.18 
  -4  -6  -3    6.28    1.12 
  -4  -6  -3    7.11    1.03 
   4   6   3    6.06    0.87 
  -5  -6  -3   53.57    2.09 
  -5  -6  -3   49.39    2.34 
   5   6   3   48.17    1.96 
  -6  -6  -3   -1.02    0.67 
  -6  -6  -3   -0.89    0.82 
   6   6   3    0.75    0.76 
  -7  -6  -3  102.30    3.57 
  -7  -6  -3  105.39    3.16 
   7   6   3  106.09    3.22 
  -8  -6  -3   17.74    2.01 
  -8  -6  -3   18.43    1.69 
   8   6   3   17.12    1.69 
  -9  -6  -3   46.54    2.31 
  -9  -6  -3   43.61    2.67 
   9   6   3   43.83    2.44 
 -10  -6  -3   49.97    3.00 
 -10  -6  -3   51.91    2.50 
  10   6   3   47.18    2.72 
 -11  -6  -3   63.63    3.56 
 -11  -6  -3   60.89    2.83 
  11   6   3   62.02    3.19 
 -12  -6  -3   45.63    2.67 
 -12  -6  -3   40.08    3.34 
  12   6   3   45.99    3.12 
 -13  -6  -3    0.39    1.54 
 -13  -6  -3    0.79    1.98 
  13   6   3    6.15    1.87 
 -14  -6  -3   46.47    4.02 
  14   6   3   43.25    3.61 
 -15  -6  -3   -1.79    2.24 
  15   6   3    3.20    1.99 
 -16  -6  -3   15.85    3.52 
  16   6   3    8.26    2.49 
  15  -7  -3   13.24    3.00 
 -15   7   3   13.42    3.05 
  14  -7  -3   -3.59    1.72 
 -14   7   3    0.42    2.24 
  13  -7  -3   27.74    3.29 
 -13   7   3   28.31    3.18 
  12  -7  -3    1.36    1.19 
  12  -7  -3   -0.53    1.76 
 -12   7   3    4.09    1.87 
  11  -7  -3   37.01    3.20 
  11  -7  -3   44.33    2.45 
 -11   7   3   39.63    3.11 
  10  -7  -3    0.33    1.43 
  10  -7  -3   -1.32    0.88 
 -10   7   3    2.15    1.46 
   9  -7  -3   37.19    2.07 
   9  -7  -3   40.26    2.94 
  -9   7   3   39.38    2.74 
   8  -7  -3   20.14    2.35 
  -8   7   3   21.87    1.39 
  -8   7   3   23.36    1.64 
  -8   7   3   22.81    2.25 
   7  -7  -3   69.77    3.24 
   7  -7  -3   68.92    2.17 
  -7   7   3   66.02    2.21 
  -7   7   3   71.69    3.00 
   6  -7  -3   26.14    2.17 
   6  -7  -3   27.65    1.48 
  -6   7   3   27.25    1.96 
  -6   7   3   29.16    1.41 
   5  -7  -3    4.42    1.22 
   5  -7  -3    4.61    0.82 
  -5   7   3    3.02    0.94 
  -5   7   3    4.31    0.67 
   4  -7  -3   49.05    2.37 
   4  -7  -3   46.08    1.76 
  -4   7   3   46.75    1.48 
  -4   7   3   51.35    2.16 
   3  -7  -3   31.59    1.89 
   3  -7  -3   30.10    1.52 
  -3   7   3   34.51    1.76 
  -3   7   3   33.13    1.16 
   2  -7  -3   94.03    2.87 
   2  -7  -3   97.38    2.63 
  -2   7   3   96.45    2.11 
  -2   7   3   93.56    2.83 
   1  -7  -3    3.47    0.79 
   1  -7  -3    5.29    0.92 
  -1   7   3    5.86    0.68 
  -1   7   3    5.35    0.91 
   0  -7  -3   85.24    2.57 
   0  -7  -3   89.11    2.52 
   0   7   3   88.00    2.12 
   0   7   3   88.46    2.66 
  -1  -7  -3   14.65    1.32 
  -1  -7  -3   13.46    1.13 
   1   7   3   13.47    1.04 
   1   7   3   13.17    1.33 
  -2  -7  -3  116.98    2.65 
  -2  -7  -3  112.73    3.12 
   2   7   3  112.72    2.84 
   2   7   3  113.93    3.28 
  -3  -7  -3    0.90    0.48 
  -3  -7  -3    0.16    0.72 
   3   7   3    0.88    0.69 
   3   7   3    0.02    0.76 
  -4  -7  -3   86.44    2.80 
  -4  -7  -3   84.84    3.02 
   4   7   3   84.42    2.58 
  -5  -7  -3   35.50    1.93 
  -5  -7  -3   31.19    2.13 
   5   7   3   34.97    1.81 
  -6  -7  -3   29.80    2.18 
  -6  -7  -3   27.63    1.85 
   6   7   3   26.48    1.72 
  -7  -7  -3   35.86    2.11 
  -7  -7  -3   40.12    2.49 
   7   7   3   38.25    2.11 
  -8  -7  -3    1.87    1.29 
  -8  -7  -3    1.85    1.05 
   8   7   3    4.54    1.14 
  -9  -7  -3   29.26    2.55 
  -9  -7  -3   36.12    2.36 
   9   7   3   34.01    2.35 
 -10  -7  -3   13.94    2.02 
 -10  -7  -3   18.48    1.95 
  10   7   3   12.21    1.82 
 -11  -7  -3   16.95    2.39 
 -11  -7  -3   22.80    2.31 
  11   7   3   22.93    2.47 
 -12  -7  -3    4.09    1.58 
 -12  -7  -3    3.62    1.95 
  12   7   3    4.49    1.60 
 -13  -7  -3   39.16    2.86 
 -13  -7  -3   29.99    3.48 
  13   7   3   38.43    3.31 
 -14  -7  -3    0.46    2.11 
  14   7   3    1.05    1.75 
 -15  -7  -3   25.08    3.63 
  15   7   3   20.27    3.04 
 -16  -7  -3    0.88    2.61 
  16   7   3   -1.60    2.11 
  14  -8  -3   12.02    2.85 
 -14   8   3   22.75    3.32 
  13  -8  -3    1.72    2.20 
 -13   8   3    7.43    2.52 
  12  -8  -3   24.86    3.13 
 -12   8   3   24.79    2.92 
  11  -8  -3    7.32    2.15 
 -11   8   3   13.51    2.35 
  10  -8  -3   10.22    1.48 
  10  -8  -3   10.44    2.14 
 -10   8   3    9.01    2.05 
   9  -8  -3   13.79    2.16 
  -9   8   3   11.50    1.90 
  -9   8   3   11.43    1.42 
   8  -8  -3   40.70    3.02 
  -8   8   3   43.85    2.06 
  -8   8   3   44.29    2.75 
   7  -8  -3   28.30    2.54 
   7  -8  -3   29.21    1.64 
  -7   8   3   24.46    2.18 
  -7   8   3   28.00    1.61 
   6  -8  -3   30.41    1.63 
   6  -8  -3   35.40    2.56 
  -6   8   3   33.50    1.55 
  -6   8   3   33.05    2.25 
   5  -8  -3   55.08    2.06 
   5  -8  -3   55.57    2.78 
  -5   8   3   55.88    2.54 
  -5   8   3   52.32    1.78 
   4  -8  -3    7.48    1.01 
   4  -8  -3    6.44    1.30 
  -4   8   3    7.09    0.78 
  -4   8   3    5.97    1.09 
   3  -8  -3   55.08    2.09 
   3  -8  -3   54.35    2.51 
  -3   8   3   60.32    1.70 
  -3   8   3   58.02    2.38 
   2  -8  -3   18.88    1.63 
   2  -8  -3   16.90    1.38 
  -2   8   3   15.12    1.50 
  -2   8   3   17.42    0.99 
   1  -8  -3   57.72    2.20 
   1  -8  -3   57.38    2.21 
  -1   8   3   55.43    2.29 
  -1   8   3   55.83    1.66 
   0  -8  -3    7.90    1.09 
   0  -8  -3    5.99    0.97 
   0   8   3    8.17    0.93 
   0   8   3    6.67    1.07 
  -1  -8  -3  191.60    4.55 
  -1  -8  -3  193.34    4.17 
   1   8   3  198.75    4.70 
   1   8   3  195.72    4.09 
  -2  -8  -3    3.67    0.92 
  -2  -8  -3    4.91    0.81 
   2   8   3    5.34    0.91 
   2   8   3    4.63    1.09 
  -3  -8  -3   71.65    2.63 
  -3  -8  -3   66.88    1.88 
   3   8   3   65.49    2.75 
   3   8   3   68.10    2.38 
  -4  -8  -3   38.26    2.07 
   4   8   3   30.48    1.81 
   4   8   3   34.39    2.20 
  -5  -8  -3   44.14    2.25 
  -5  -8  -3   46.58    2.57 
   5   8   3   43.31    2.13 
  -6  -8  -3   41.92    2.56 
  -6  -8  -3   38.57    2.25 
   6   8   3   41.03    2.16 
  -7  -8  -3    9.67    1.64 
  -7  -8  -3    8.66    1.47 
   7   8   3    9.13    1.41 
  -8  -8  -3   51.84    2.99 
  -8  -8  -3   51.82    2.74 
   8   8   3   55.20    2.72 
  -9  -8  -3    0.65    1.23 
  -9  -8  -3    2.55    1.44 
   9   8   3    0.68    1.18 
 -10  -8  -3   50.33    2.92 
 -10  -8  -3   50.61    3.44 
  10   8   3   54.04    3.02 
 -11  -8  -3   -0.13    1.41 
 -11  -8  -3    0.58    1.66 
  11   8   3    1.22    1.40 
 -12  -8  -3   18.90    2.75 
 -12  -8  -3   20.72    2.32 
  12   8   3   21.46    2.50 
 -13  -8  -3    5.97    2.28 
 -13  -8  -3   -1.65    1.54 
  13   8   3    0.15    1.69 
 -14  -8  -3   21.37    3.33 
  14   8   3   20.96    2.90 
 -15  -8  -3    0.96    2.58 
  15   8   3    1.16    2.05 
 -16  -8  -3    4.76    3.24 
  16   8   3    6.09    2.53 
  13  -9  -3   20.79    3.42 
 -13   9   3   17.74    3.05 
  12  -9  -3    4.67    2.39 
 -12   9   3   11.20    2.53 
  11  -9  -3    4.07    2.14 
 -11   9   3   10.36    2.39 
  10  -9  -3    9.06    2.19 
 -10   9   3   14.05    2.32 
   9  -9  -3   17.65    2.42 
  -9   9   3   14.32    2.19 
   8  -9  -3   52.70    3.45 
  -8   9   3   52.86    3.16 
   7  -9  -3   44.54    2.06 
   7  -9  -3   42.83    3.08 
  -7   9   3   44.12    2.79 
  -7   9   3   44.96    2.00 
   6  -9  -3   56.85    3.22 
   6  -9  -3   60.24    2.31 
  -6   9   3   52.82    2.79 
  -6   9   3   59.16    2.04 
   5  -9  -3    0.65    0.78 
   5  -9  -3    0.90    1.18 
  -5   9   3    0.96    0.64 
  -5   9   3    2.48    1.06 
   4  -9  -3   46.58    2.66 
   4  -9  -3   48.75    2.14 
  -4   9   3   47.63    2.44 
  -4   9   3   45.89    1.68 
   3  -9  -3    0.44    0.75 
   3  -9  -3   -0.72    0.96 
  -3   9   3   -0.06    0.82 
  -3   9   3    1.25    0.59 
   2  -9  -3   73.84    2.61 
   2  -9  -3   71.87    2.78 
  -2   9   3   71.68    2.77 
  -2   9   3   73.62    2.05 
   1  -9  -3    3.50    1.01 
   1  -9  -3    4.07    1.00 
  -1   9   3    3.24    0.68 
  -1   9   3    5.37    1.14 
   0  -9  -3   41.64    2.12 
   0  -9  -3   41.48    2.00 
   0   9   3   43.03    1.71 
   0   9   3   43.24    2.24 
  -1  -9  -3   34.69    2.04 
  -1  -9  -3   36.98    1.77 
   1   9   3   33.96    1.62 
   1   9   3   36.55    2.11 
  -2  -9  -3   46.06    2.28 
  -2  -9  -3   41.06    1.76 
   2   9   3   43.27    1.95 
   2   9   3   45.23    2.30 
  -3  -9  -3   22.10    1.85 
  -3  -9  -3   21.31    1.24 
   3   9   3   18.95    1.57 
   3   9   3   20.06    1.95 
  -4  -9  -3   50.79    2.53 
   4   9   3   59.08    2.46 
   4   9   3   49.29    2.66 
  -5  -9  -3   53.86    2.63 
   5   9   3   47.37    2.68 
   5   9   3   52.74    2.46 
  -6  -9  -3   22.75    2.14 
  -6  -9  -3   27.36    2.42 
   6   9   3   23.62    1.94 
  -7  -9  -3   37.14    2.50 
  -7  -9  -3   31.08    2.61 
   7   9   3   35.52    2.39 
  -8  -9  -3   -0.75    1.25 
  -8  -9  -3   -1.35    1.32 
   8   9   3    0.82    1.20 
  -9  -9  -3   40.47    3.18 
  -9  -9  -3   38.00    2.81 
   9   9   3   41.04    2.75 
 -10  -9  -3    1.29    1.41 
 -10  -9  -3    1.24    1.65 
  10   9   3   -0.14    1.30 
 -11  -9  -3   38.79    3.62 
 -11  -9  -3   39.10    3.04 
  11   9   3   32.82    2.96 
 -12  -9  -3    4.86    2.27 
 -12  -9  -3    6.08    2.01 
  12   9   3    6.29    2.00 
 -13  -9  -3   30.61    3.64 
 -13  -9  -3   34.21    3.23 
  13   9   3   33.41    3.52 
 -14  -9  -3    6.91    2.70 
 -14  -9  -3    4.42    2.01 
  14   9   3    3.95    2.26 
 -15  -9  -3    6.99    2.94 
  15   9   3    6.80    2.43 
  13 -10  -3    6.16    2.71 
 -13  10   3    9.50    2.76 
  12 -10  -3    8.71    2.83 
 -12  10   3   11.73    2.70 
  11 -10  -3   13.48    2.76 
 -11  10   3   10.27    2.37 
  10 -10  -3    2.37    2.05 
 -10  10   3    3.39    1.79 
   9 -10  -3   28.59    3.32 
  -9  10   3   33.49    3.03 
   8 -10  -3   15.18    2.44 
  -8  10   3   17.28    2.22 
   7 -10  -3   32.90    3.07 
  -7  10   3   31.36    2.78 
   6 -10  -3    2.75    1.03 
   6 -10  -3    3.56    1.63 
  -6  10   3    0.90    1.19 
   5 -10  -3   61.83    2.52 
   5 -10  -3   61.58    3.36 
  -5  10   3   61.62    2.12 
  -5  10   3   62.83    3.07 
   4 -10  -3    6.19    1.55 
   4 -10  -3    3.82    1.10 
  -4  10   3    3.04    0.78 
  -4  10   3    3.47    1.22 
   3 -10  -3   90.03    3.01 
   3 -10  -3   91.16    3.46 
  -3  10   3   92.68    3.44 
  -3  10   3   86.05    2.46 
   2 -10  -3   13.34    1.64 
   2 -10  -3   10.96    1.42 
  -2  10   3   11.34    1.17 
  -2  10   3   11.14    1.50 
   1 -10  -3   22.80    1.90 
   1 -10  -3   27.29    1.97 
  -1  10   3   25.28    1.44 
  -1  10   3   26.09    2.08 
   0 -10  -3   41.49    2.16 
   0 -10  -3   47.65    2.40 
   0  10   3   45.81    1.88 
   0  10   3   41.79    2.42 
  -1 -10  -3   36.99    2.27 
  -1 -10  -3   33.48    1.84 
   1  10   3   32.87    1.79 
   1  10   3   32.58    2.18 
  -2 -10  -3   49.01    2.50 
  -2 -10  -3   48.94    1.98 
   2  10   3   50.09    2.20 
   2  10   3   48.68    2.59 
  -3 -10  -3    1.80    1.14 
  -3 -10  -3    2.73    0.78 
   3  10   3    2.70    1.03 
   3  10   3    2.57    1.20 
  -4 -10  -3   79.53    3.23 
   4  10   3   73.43    3.29 
   4  10   3   80.03    2.97 
  -5 -10  -3    4.40    1.37 
   5  10   3    2.95    1.30 
   5  10   3    4.46    1.27 
  -6 -10  -3   15.82    2.01 
   6  10   3   13.87    1.91 
   6  10   3   16.90    1.93 
  -7 -10  -3   -0.18    1.27 
  -7 -10  -3    0.58    1.37 
   7  10   3    3.48    1.35 
  -8 -10  -3   35.71    2.80 
  -8 -10  -3   32.49    3.03 
   8  10   3   35.84    2.63 
  -9 -10  -3    8.94    2.12 
  -9 -10  -3    6.68    1.75 
   9  10   3    8.02    1.77 
 -10 -10  -3   24.68    2.89 
 -10 -10  -3   28.83    2.94 
  10  10   3   30.80    2.96 
 -11 -10  -3   12.55    2.24 
 -11 -10  -3   11.84    2.64 
  11  10   3   12.52    2.22 
 -12 -10  -3   18.80    2.53 
 -12 -10  -3   18.43    2.91 
  12  10   3   14.30    2.35 
 -13 -10  -3    5.71    2.17 
 -13 -10  -3    2.29    2.52 
  13  10   3    5.27    2.18 
 -14 -10  -3   12.05    2.44 
 -14 -10  -3    8.09    3.02 
  14  10   3    9.88    2.55 
 -15 -10  -3    3.21    3.16 
  15  10   3    6.40    2.57 
  12 -11  -3   11.28    3.17 
 -12  11   3   10.80    2.78 
  11 -11  -3    5.04    2.49 
 -11  11   3    1.32    2.16 
  10 -11  -3   27.56    3.39 
 -10  11   3   27.26    3.21 
   9 -11  -3   -1.01    1.84 
  -9  11   3    2.43    1.76 
   8 -11  -3   17.52    2.67 
  -8  11   3   14.96    2.33 
   7 -11  -3    2.30    1.79 
  -7  11   3    2.03    1.62 
   6 -11  -3   46.98    3.39 
   6 -11  -3   44.82    2.37 
  -6  11   3   46.33    3.04 
   5 -11  -3    0.60    1.48 
   5 -11  -3    1.48    1.01 
  -5  11   3    3.53    1.37 
   4 -11  -3   42.99    2.95 
   4 -11  -3   40.47    2.36 
  -4  11   3   45.69    2.79 
   3 -11  -3   13.65    1.63 
   3 -11  -3   13.81    1.93 
  -3  11   3   13.44    1.76 
  -3  11   3   15.25    1.41 
   2 -11  -3   84.43    3.40 
   2 -11  -3   92.24    3.33 
  -2  11   3   88.03    3.42 
  -2  11   3   86.58    2.63 
   1 -11  -3   23.73    2.11 
   1 -11  -3   25.27    2.11 
  -1  11   3   22.91    1.58 
  -1  11   3   22.46    2.24 
   0 -11  -3   50.36    2.51 
   0 -11  -3   50.81    2.72 
   0  11   3   54.30    2.25 
   0  11   3   55.94    2.86 
  -1 -11  -3   52.80    2.80 
  -1 -11  -3   50.69    2.35 
   1  11   3   49.32    2.77 
   1  11   3   50.30    2.29 
  -2 -11  -3    4.29    1.04 
  -2 -11  -3    1.72    1.21 
   2  11   3    1.72    1.01 
   2  11   3    6.14    1.43 
  -3 -11  -3   59.35    3.03 
  -3 -11  -3   64.85    2.20 
   3  11   3   62.76    3.12 
   3  11   3   65.09    2.80 
  -4 -11  -3    1.04    1.36 
   4  11   3   -0.42    1.19 
   4  11   3    1.98    1.16 
  -5 -11  -3   47.20    2.96 
   5  11   3   48.20    3.16 
   5  11   3   41.60    2.60 
  -6 -11  -3    0.77    1.41 
   6  11   3    2.67    1.37 
   6  11   3    0.79    1.41 
  -7 -11  -3   30.90    2.88 
   7  11   3   28.33    2.85 
   7  11   3   26.61    2.58 
  -8 -11  -3    8.09    1.94 
  -8 -11  -3    8.46    1.98 
   8  11   3    5.62    1.69 
  -9 -11  -3   15.73    2.32 
  -9 -11  -3   14.32    2.40 
   9  11   3   17.25    2.26 
 -10 -11  -3    3.44    2.00 
 -10 -11  -3    3.29    1.84 
  10  11   3    5.97    1.89 
 -11 -11  -3   14.94    2.82 
 -11 -11  -3   17.70    2.60 
  11  11   3   14.69    2.50 
 -12 -11  -3    2.46    2.60 
 -12 -11  -3    5.58    2.29 
  12  11   3    7.28    2.08 
 -13 -11  -3   15.96    2.58 
 -13 -11  -3    9.98    2.90 
  13  11   3   11.16    2.51 
 -14 -11  -3    8.57    2.40 
 -14 -11  -3    9.17    2.98 
  14  11   3    4.20    2.45 
  11 -12  -3   33.39    4.15 
 -11  12   3   35.36    3.88 
  10 -12  -3    0.22    2.26 
 -10  12   3   -2.00    1.86 
   9 -12  -3   30.30    3.54 
  -9  12   3   32.68    3.50 
   8 -12  -3    9.72    2.50 
  -8  12   3    8.24    2.16 
   7 -12  -3   14.03    2.47 
  -7  12   3   12.21    2.13 
   6 -12  -3    9.16    1.99 
   6 -12  -3    5.08    1.99 
  -6  12   3    5.66    1.74 
   5 -12  -3   18.14    2.08 
   5 -12  -3   17.96    2.41 
  -5  12   3   11.64    1.96 
   4 -12  -3   37.36    2.47 
   4 -12  -3   33.39    2.88 
  -4  12   3   28.78    2.69 
   3 -12  -3   23.14    2.51 
   3 -12  -3   19.31    2.24 
  -3  12   3   25.67    2.53 
   2 -12  -3   54.76    3.01 
   2 -12  -3   54.62    2.86 
  -2  12   3   53.77    3.01 
  -2  12   3   49.38    3.35 
   1 -12  -3   33.53    2.51 
   1 -12  -3   36.20    2.62 
  -1  12   3   34.87    2.65 
  -1  12   3   30.07    1.91 
   0 -12  -3   36.99    2.69 
   0 -12  -3   38.58    2.43 
   0  12   3   39.07    2.75 
   0  12   3   39.81    2.23 
  -1 -12  -3   24.02    2.06 
  -1 -12  -3   24.90    2.54 
   1  12   3   26.63    2.03 
   1  12   3   23.37    2.60 
  -2 -12  -3   36.72    2.08 
  -2 -12  -3   31.93    2.64 
   2  12   3   33.91    2.36 
   2  12   3   35.15    2.79 
  -3 -12  -3    1.24    1.40 
   3  12   3    0.01    1.08 
   3  12   3    0.92    1.43 
  -4 -12  -3   53.98    3.22 
   4  12   3   52.20    3.33 
   4  12   3   53.04    2.89 
  -5 -12  -3    6.39    1.75 
   5  12   3    3.77    1.67 
   5  12   3    4.47    1.49 
  -6 -12  -3   16.69    2.28 
   6  12   3   21.19    2.41 
   6  12   3   17.21    2.38 
  -7 -12  -3   -2.12    1.45 
   7  12   3    2.91    1.71 
   7  12   3    0.43    1.45 
  -8 -12  -3   41.34    3.31 
   8  12   3   36.54    3.07 
   8  12   3   38.54    3.36 
  -9 -12  -3    4.62    2.08 
   9  12   3    4.12    1.83 
 -10 -12  -3   27.38    3.08 
 -10 -12  -3   22.79    3.18 
  10  12   3   32.83    3.37 
 -11 -12  -3   23.50    3.00 
 -11 -12  -3   26.29    3.45 
  11  12   3   25.72    3.01 
 -12 -12  -3    5.61    2.65 
 -12 -12  -3    6.16    2.37 
  12  12   3    9.02    2.36 
 -13 -12  -3   11.45    3.11 
 -13 -12  -3   10.78    2.67 
  13  12   3   10.75    2.67 
 -14 -12  -3    5.31    2.37 
 -14 -12  -3   -0.06    2.73 
  14  12   3   -0.89    2.21 
  10 -13  -3   21.88    3.66 
 -10  13   3   28.47    3.44 
   9 -13  -3   -2.68    2.21 
  -9  13   3    2.64    2.15 
   8 -13  -3   10.46    2.69 
  -8  13   3    9.63    2.47 
   7 -13  -3   20.23    2.95 
  -7  13   3   18.70    2.61 
   6 -13  -3   23.59    3.00 
  -6  13   3   21.56    2.67 
   5 -13  -3   24.31    2.77 
   5 -13  -3   23.38    2.42 
  -5  13   3   29.19    3.03 
   4 -13  -3   -1.85    1.55 
   4 -13  -3   -0.01    1.27 
  -4  13   3    0.46    1.54 
   3 -13  -3   70.22    3.64 
   3 -13  -3   69.19    3.34 
  -3  13   3   59.49    3.42 
   2 -13  -3    5.97    1.82 
   2 -13  -3    8.69    1.76 
  -2  13   3   11.44    1.95 
   1 -13  -3   35.84    2.92 
   1 -13  -3   42.61    2.78 
  -1  13   3   33.74    2.87 
   0 -13  -3   11.78    1.76 
   0 -13  -3   11.67    1.90 
   0  13   3   11.91    2.04 
   0  13   3   11.07    1.52 
  -1 -13  -3   24.69    2.18 
  -1 -13  -3   26.54    2.71 
   1  13   3   23.52    2.17 
   1  13   3   23.24    2.72 
  -2 -13  -3    2.89    1.67 
   2  13   3    1.01    1.47 
   2  13   3    1.62    1.28 
  -3 -13  -3   27.36    2.83 
   3  13   3   25.13    2.79 
   3  13   3   22.45    2.35 
  -4 -13  -3    2.31    1.68 
   4  13   3    0.04    1.62 
   4  13   3    0.55    1.32 
  -5 -13  -3   11.69    2.18 
   5  13   3   15.27    2.37 
   5  13   3   18.67    2.21 
  -6 -13  -3   13.66    2.34 
   6  13   3   14.90    2.12 
   6  13   3   12.26    2.27 
  -7 -13  -3   33.23    3.48 
   7  13   3   25.45    2.93 
   7  13   3   30.71    2.92 
  -8 -13  -3   10.56    2.41 
   8  13   3    5.46    1.86 
   8  13   3   11.17    2.44 
  -9 -13  -3   11.59    2.48 
   9  13   3   12.38    2.22 
   9  13   3   14.31    2.51 
 -10 -13  -3   24.19    3.12 
  10  13   3   21.40    2.95 
  10  13   3   17.70    2.78 
 -11 -13  -3    3.32    2.40 
 -11 -13  -3    5.36    2.40 
  11  13   3    2.03    2.02 
 -12 -13  -3   10.67    3.13 
 -12 -13  -3   19.82    3.05 
  12  13   3   15.98    2.91 
 -13 -13  -3    3.80    2.89 
 -13 -13  -3    0.75    2.42 
  13  13   3    0.06    2.34 
   9 -14  -3    4.03    2.81 
  -9  14   3    5.93    2.58 
   8 -14  -3   11.08    3.09 
  -8  14   3    7.68    2.51 
   7 -14  -3    6.36    2.57 
  -7  14   3    8.69    2.31 
   6 -14  -3    5.40    2.37 
  -6  14   3    8.75    2.29 
   5 -14  -3    4.58    2.21 
   5 -14  -3    2.23    1.72 
  -5  14   3    6.13    2.05 
   4 -14  -3   17.09    2.20 
   4 -14  -3   21.50    2.86 
  -4  14   3   20.30    2.73 
   3 -14  -3    3.79    1.99 
   3 -14  -3    1.40    1.49 
  -3  14   3    2.97    1.65 
   2 -14  -3   41.56    3.22 
   2 -14  -3   40.66    3.27 
  -2  14   3   44.78    3.38 
   1 -14  -3    3.02    1.60 
   1 -14  -3    1.64    1.71 
  -1  14   3    2.15    1.65 
   0 -14  -3   34.46    2.82 
   0 -14  -3   33.58    3.13 
   0  14   3   33.56    3.16 
  -1 -14  -3    0.01    1.67 
   1  14   3   -1.01    1.58 
  -2 -14  -3   47.71    3.52 
   2  14   3   56.58    3.68 
   2  14   3   58.09    3.11 
  -3 -14  -3    3.88    1.91 
   3  14   3    2.11    1.40 
   3  14   3    3.66    1.92 
  -4 -14  -3   19.50    2.63 
   4  14   3   24.82    2.56 
   4  14   3   19.35    2.70 
  -5 -14  -3   42.19    3.66 
   5  14   3   40.70    3.52 
   5  14   3   41.52    3.17 
  -6 -14  -3   15.71    2.71 
   6  14   3   17.18    2.36 
   6  14   3    8.19    2.26 
  -7 -14  -3   35.70    3.79 
   7  14   3   27.04    3.18 
   7  14   3   33.12    3.22 
  -8 -14  -3    2.69    2.17 
   8  14   3    1.47    2.12 
   8  14   3   -0.66    1.70 
  -9 -14  -3   23.01    3.06 
   9  14   3   18.83    2.61 
   9  14   3   17.77    2.94 
 -10 -14  -3   -0.34    2.30 
  10  14   3    4.05    2.04 
  10  14   3   -1.48    2.01 
 -11 -14  -3   19.11    3.24 
  11  14   3   13.55    2.62 
  11  14   3   15.71    3.00 
 -12 -14  -3    2.58    2.54 
  12  14   3   -1.50    2.24 
  12  14   3    0.03    2.27 
   7 -15  -3   16.55    3.31 
  -7  15   3   10.23    2.63 
   6 -15  -3    0.92    2.30 
  -6  15   3    3.09    2.20 
   5 -15  -3    9.36    2.74 
  -5  15   3   10.50    2.51 
   4 -15  -3    3.34    1.78 
   4 -15  -3   -0.37    2.09 
  -4  15   3    3.55    1.99 
   3 -15  -3   26.85    3.24 
   3 -15  -3   21.92    2.63 
  -3  15   3   22.66    2.90 
   2 -15  -3    1.56    1.74 
   2 -15  -3    3.03    1.85 
  -2  15   3    0.34    1.73 
   1 -15  -3   32.36    3.11 
   1 -15  -3   33.98    3.31 
  -1  15   3   34.52    3.47 
   0 -15  -3    6.46    2.07 
   0  15   3    4.42    1.87 
  -1 -15  -3   47.78    3.72 
   1  15   3   47.27    3.71 
  -2 -15  -3   12.66    2.51 
   2  15   3    9.10    2.25 
  -3 -15  -3   20.15    2.86 
   3  15   3   19.66    2.71 
  -4 -15  -3   18.04    2.74 
   4  15   3   17.40    2.27 
   4  15   3   21.32    2.89 
  -5 -15  -3    0.91    2.16 
   5  15   3    0.01    1.91 
   5  15   3    1.36    1.67 
  -6 -15  -3   48.18    4.05 
   6  15   3   38.98    3.47 
   6  15   3   44.55    3.86 
  -7 -15  -3   -0.93    2.21 
   7  15   3   -0.95    1.79 
   7  15   3    0.43    2.15 
  -8 -15  -3   10.98    2.87 
   8  15   3   13.78    2.52 
   8  15   3   11.38    2.63 
  -9 -15  -3    2.15    2.49 
   9  15   3   -3.11    1.97 
   9  15   3   -1.17    1.88 
 -10 -15  -3   10.66    2.97 
  10  15   3   14.79    2.74 
  10  15   3   12.18    2.96 
 -11 -15  -3    1.16    2.61 
  11  15   3    6.13    2.65 
   6 -16  -3   21.69    3.51 
  -6  16   3   18.94    2.96 
   5 -16  -3    2.14    2.32 
  -5  16   3    2.87    2.23 
   4 -16  -3   20.94    4.04 
   4 -16  -3   20.36    3.03 
  -4  16   3   24.03    3.14 
   3 -16  -3    0.30    2.03 
   3 -16  -3    5.47    2.21 
  -3  16   3    6.51    2.34 
   2 -16  -3   20.50    2.81 
   2 -16  -3   21.96    2.88 
  -2  16   3   19.50    2.96 
   1 -16  -3    8.94    2.38 
  -1  16   3   10.94    2.53 
   0 -16  -3    7.06    2.35 
   0  16   3    4.02    2.16 
  -1 -16  -3   23.65    3.03 
   1  16   3   21.44    2.94 
  -2 -16  -3    0.45    2.11 
   2  16   3    1.98    2.18 
  -3 -16  -3    6.17    2.34 
   3  16   3    4.60    2.38 
  -4 -16  -3   -2.03    2.17 
   4  16   3   -0.54    2.00 
  -5 -16  -3   13.54    2.99 
   5  16   3   14.00    2.79 
  -6 -16  -3   -1.63    2.24 
   6  16   3    0.64    1.98 
   6  16   3    3.70    2.38 
  -7 -16  -3    8.76    2.79 
   7  16   3    8.27    2.27 
   7  16   3    2.66    2.23 
  -8 -16  -3    1.84    2.63 
   8  16   3   -2.06    2.16 
   8  16   3    0.86    2.03 
  -9 -16  -3    6.45    2.97 
   9  16   3    5.83    2.44 
   9  16   3    8.73    2.69 
   3 -17  -3   13.27    2.73 
  -3  17   3   18.28    3.10 
   2 -17  -3    4.99    2.34 
  -2  17   3    4.86    2.44 
   1 -17  -3    3.17    2.43 
  -1  17   3    4.53    2.42 
   0 -17  -3   15.44    2.85 
   0  17   3   13.96    2.88 
  -1 -17  -3    3.94    2.50 
   1  17   3    2.30    2.19 
  -2 -17  -3   10.03    2.71 
   2  17   3    5.46    2.38 
  -3 -17  -3   -1.12    2.39 
   3  17   3    4.78    2.37 
  -4 -17  -3    8.67    2.79 
   4  17   3   11.15    2.81 
  -5 -17  -3   -0.74    2.41 
   5  17   3    3.33    2.41 
  -6 -17  -3    8.31    2.89 
   6  17   3   11.86    2.86 
  -7 -17  -3   -4.44    2.42 
   7  17   3    0.43    2.38 
   4  16  -4   20.83    3.16 
  -4 -16   4   34.84    3.97 
   3  16  -4    1.28    2.21 
  -3 -16   4    2.02    2.53 
   2  16  -4   11.29    2.54 
  -2 -16   4   10.87    3.00 
   1  16  -4   11.78    2.49 
  -1 -16   4    6.42    2.69 
   0  16  -4    5.59    2.19 
   0 -16   4    6.56    2.52 
  -1  16  -4    8.08    2.44 
   1 -16   4    4.69    2.45 
  -2  16  -4    1.74    2.12 
   2 -16   4    3.15    2.40 
   7  15  -4   14.34    2.95 
  -7 -15   4   19.79    3.66 
   6  15  -4    1.79    2.32 
  -6 -15   4    0.73    2.66 
   5  15  -4   18.10    2.79 
  -5 -15   4   17.44    3.23 
   4  15  -4    3.04    2.25 
  -4 -15   4    2.85    2.47 
   3  15  -4   12.50    2.47 
  -3 -15   4    9.26    2.77 
   2  15  -4    5.17    2.15 
  -2 -15   4    3.30    2.50 
   1  15  -4    6.77    2.21 
  -1 -15   4    4.95    2.34 
   0  15  -4   15.41    2.58 
   0 -15   4   15.71    2.93 
  -1  15  -4    0.12    1.91 
   1 -15   4    0.76    2.09 
  -2  15  -4    7.89    2.19 
   2 -15   4    5.99    2.16 
  -3  15  -4    5.57    2.00 
   3 -15   4    2.05    2.17 
  -4  15  -4   11.94    2.39 
   4 -15   4   17.52    2.94 
   5 -15   4   -1.17    2.21 
   9  14  -4    4.07    2.43 
  -9 -14   4    1.01    2.75 
   8  14  -4   10.58    2.70 
  -8 -14   4    8.61    3.07 
   7  14  -4    4.63    2.32 
  -7 -14   4    5.33    2.83 
   6  14  -4    2.72    2.14 
  -6 -14   4    6.23    2.56 
   5  14  -4    3.49    2.03 
  -5 -14   4    4.01    2.43 
   4  14  -4   10.85    2.33 
   4  14  -4    6.66    2.27 
  -4 -14   4   12.61    2.68 
   3  14  -4    6.15    1.85 
   3  14  -4    2.92    1.94 
  -3 -14   4    5.31    2.35 
   2  14  -4    6.02    2.14 
   2  14  -4    7.09    1.94 
  -2 -14   4    5.14    2.30 
   1  14  -4   18.91    2.62 
   1  14  -4   15.19    2.17 
  -1 -14   4   14.26    2.59 
   0  14  -4    9.47    2.02 
   0  14  -4    9.49    2.13 
   0 -14   4    9.42    2.28 
  -1  14  -4   14.47    2.32 
  -1  14  -4   14.63    2.13 
   1 -14   4   14.28    2.34 
   1 -14   4   17.95    2.67 
  -2  14  -4    0.36    1.65 
  -2  14  -4   -0.13    1.56 
   2 -14   4    3.33    1.87 
   2 -14   4    3.93    1.88 
  -3  14  -4   27.85    3.09 
  -3  14  -4   31.66    3.17 
   3 -14   4   23.31    2.73 
   3 -14   4   25.06    3.05 
  -4  14  -4   -1.05    1.64 
  -4  14  -4    1.95    1.74 
   4 -14   4    1.31    2.13 
  -5  14  -4   29.90    3.23 
  -5  14  -4   24.18    2.81 
   5 -14   4   26.57    3.33 
  -6  14  -4    2.97    2.04 
  -6  14  -4    0.25    1.72 
   6 -14   4   -0.62    2.25 
  -7  14  -4   12.16    2.65 
   7 -14   4   14.15    3.09 
  10  13  -4    7.26    2.66 
  10  13  -4    2.13    2.52 
 -10 -13   4    2.03    2.81 
   9  13  -4   10.26    2.58 
   9  13  -4    8.66    2.35 
  -9 -13   4   17.28    3.20 
   8  13  -4    3.46    1.77 
   8  13  -4    0.86    1.99 
  -8 -13   4   -2.59    2.27 
   7  13  -4    8.40    2.46 
   7  13  -4   12.09    2.18 
  -7 -13   4    9.55    2.76 
   6  13  -4    6.73    2.19 
   6  13  -4    5.64    1.96 
  -6 -13   4    7.67    2.48 
   5  13  -4   14.10    2.42 
   5  13  -4   16.60    2.30 
  -5 -13   4   11.22    2.59 
   4  13  -4   36.02    2.99 
   4  13  -4   33.90    3.36 
  -4 -13   4   36.87    3.70 
   3  13  -4    3.94    1.93 
   3  13  -4    7.26    1.72 
  -3 -13   4    6.13    2.22 
   2  13  -4   25.88    2.64 
   2  13  -4   19.89    2.53 
  -2 -13   4   21.14    2.79 
   1  13  -4    9.94    2.15 
   1  13  -4   11.68    1.88 
  -1 -13   4    9.02    2.15 
   0  13  -4   38.78    2.87 
   0  13  -4   36.44    3.10 
   0 -13   4   32.81    2.78 
   0 -13   4   41.64    3.38 
  -1  13  -4    2.97    1.65 
  -1  13  -4    1.44    1.49 
   1 -13   4    6.47    1.98 
   1 -13   4   -0.17    1.62 
  -2  13  -4   30.12    2.95 
  -2  13  -4   29.70    2.77 
   2 -13   4   31.48    3.05 
   2 -13   4   28.60    3.01 
  -3  13  -4    5.05    1.78 
  -3  13  -4    3.20    1.65 
   3 -13   4    7.03    1.97 
   3 -13   4    3.23    1.71 
  -4  13  -4   27.11    2.76 
  -4  13  -4   21.17    2.45 
   4 -13   4   20.88    2.78 
  -5  13  -4    2.05    1.60 
  -5  13  -4    0.86    1.58 
   5 -13   4    1.68    2.03 
  -6  13  -4   12.92    2.10 
  -6  13  -4   13.29    2.26 
   6 -13   4   16.97    2.90 
  -7  13  -4   10.53    2.28 
  -7  13  -4    6.42    1.91 
   7 -13   4    7.04    2.54 
  -8  13  -4   16.04    2.92 
  -8  13  -4   15.79    2.63 
   8 -13   4   10.72    2.82 
  -9  13  -4    6.16    2.36 
   9 -13   4    8.66    2.91 
  12  12  -4    1.96    2.34 
 -12 -12   4    8.41    2.93 
  11  12  -4   -0.11    2.14 
 -11 -12   4    1.05    2.46 
 -11 -12   4    2.08    2.18 
  10  12  -4   11.48    2.42 
  10  12  -4   12.49    2.62 
 -10 -12   4   15.10    3.16 
   9  12  -4    1.63    1.82 
   9  12  -4   -1.23    1.89 
  -9 -12   4    5.43    2.45 
   8  12  -4   16.42    2.36 
   8  12  -4   18.35    2.78 
  -8 -12   4   20.19    2.97 
   7  12  -4    7.96    1.96 
   7  12  -4    6.44    2.10 
  -7 -12   4    8.59    2.32 
   6  12  -4    6.56    2.12 
   6  12  -4   11.36    2.03 
  -6 -12   4    5.78    2.17 
   5  12  -4   34.13    3.20 
   5  12  -4   39.91    2.91 
  -5 -12   4   34.71    3.38 
   4  12  -4   17.15    2.35 
   4  12  -4   15.17    2.03 
  -4 -12   4   17.69    2.52 
   3  12  -4   37.49    2.68 
   3  12  -4   42.65    3.24 
  -3 -12   4   39.63    3.24 
   2  12  -4    1.77    1.43 
   2  12  -4    2.05    1.54 
  -2 -12   4    3.41    1.72 
   1  12  -4   83.72    3.91 
   1  12  -4   79.61    3.45 
  -1 -12   4   79.15    3.95 
  -1 -12   4   84.94    3.37 
   0  12  -4    0.92    1.20 
   0  12  -4   -0.78    1.30 
   0 -12   4   -0.85    1.31 
   0 -12   4    1.68    1.52 
  -1  12  -4   30.58    2.70 
  -1  12  -4   39.65    2.65 
   1 -12   4   33.38    2.92 
   1 -12   4   37.51    2.84 
  -2  12  -4   22.22    2.42 
  -2  12  -4   27.55    2.69 
   2 -12   4   24.45    2.71 
   2 -12   4   23.61    2.51 
  -3  12  -4   29.04    2.56 
  -3  12  -4   32.27    2.72 
   3 -12   4   30.36    3.01 
   3 -12   4   32.74    2.82 
  -4  12  -4   21.51    2.47 
  -4  12  -4   19.61    2.27 
   4 -12   4   15.66    2.44 
   4 -12   4   21.21    2.50 
  -5  12  -4   27.39    2.75 
  -5  12  -4   22.31    2.58 
   5 -12   4   30.26    3.23 
  -6  12  -4   16.01    2.22 
  -6  12  -4   19.33    2.28 
   6 -12   4   16.05    2.65 
  -7  12  -4    5.89    1.82 
  -7  12  -4    9.29    2.12 
   7 -12   4    6.32    2.40 
  -8  12  -4   10.63    2.03 
  -8  12  -4   14.88    2.47 
   8 -12   4   11.15    2.70 
  -9  12  -4   -0.17    1.73 
  -9  12  -4    4.40    2.15 
   9 -12   4    2.71    2.29 
 -10  12  -4   13.59    2.73 
  10 -12   4   10.18    3.02 
  13  11  -4   11.26    2.81 
 -13 -11   4   18.00    3.21 
  12  11  -4    2.67    2.04 
 -12 -11   4    6.12    2.41 
 -12 -11   4    2.16    2.27 
  11  11  -4   11.48    2.70 
 -11 -11   4   14.53    2.91 
 -11 -11   4   13.49    2.65 
  10  11  -4   14.96    2.72 
 -10 -11   4   11.29    2.31 
 -10 -11   4   14.89    2.86 
   9  11  -4    7.08    2.24 
  -9 -11   4    5.61    1.90 
  -9 -11   4   10.52    2.48 
   8  11  -4    6.73    1.86 
   8  11  -4    7.59    2.17 
  -8 -11   4    5.61    2.28 
   7  11  -4    4.83    1.94 
   7  11  -4    3.91    1.62 
  -7 -11   4    7.70    2.12 
   6  11  -4   41.86    2.93 
   6  11  -4   38.06    3.18 
  -6 -11   4   33.74    3.32 
   5  11  -4    2.30    1.34 
   5  11  -4    1.60    1.52 
  -5 -11   4    3.38    1.89 
   4  11  -4   45.83    3.24 
   4  11  -4   53.93    2.90 
  -4 -11   4   53.66    3.42 
   3  11  -4    1.36    1.45 
   3  11  -4   -0.71    1.12 
  -3 -11   4    0.40    1.43 
   2  11  -4   22.20    2.22 
   2  11  -4   25.38    2.57 
  -2 -11   4   24.04    2.62 
  -2 -11   4   23.69    2.04 
   1  11  -4    1.72    1.33 
   1  11  -4   -0.46    1.07 
  -1 -11   4    3.12    1.43 
  -1 -11   4   -1.05    1.08 
   0  11  -4   41.60    2.48 
   0  11  -4   40.60    2.78 
   0 -11   4   40.11    2.59 
   0 -11   4   46.16    2.91 
  -1  11  -4    3.70    1.26 
  -1  11  -4    3.48    1.39 
   1 -11   4    7.37    1.62 
   1 -11   4    1.99    1.38 
  -2  11  -4   50.81    2.94 
  -2  11  -4   49.54    2.65 
   2 -11   4   49.80    3.09 
   2 -11   4   48.09    2.91 
  -3  11  -4   48.83    2.86 
  -3  11  -4   50.70    2.75 
   3 -11   4   48.52    2.86 
   3 -11   4   45.35    3.14 
  -4  11  -4   27.53    2.47 
  -4  11  -4   30.93    2.50 
   4 -11   4   28.61    2.41 
   4 -11   4   24.59    2.73 
  -5  11  -4   12.03    1.86 
  -5  11  -4    9.65    1.74 
   5 -11   4   11.72    2.27 
  -6  11  -4   19.16    2.20 
  -6  11  -4   17.68    2.11 
   6 -11   4   19.69    2.58 
  -7  11  -4   27.79    2.64 
  -7  11  -4   31.65    2.89 
   7 -11   4   29.59    3.33 
  -8  11  -4    2.09    1.57 
  -8  11  -4    6.00    1.86 
   8 -11   4    5.39    2.15 
  -9  11  -4   31.77    2.99 
  -9  11  -4   32.16    3.33 
   9 -11   4   27.14    3.39 
 -10  11  -4    0.44    1.89 
 -10  11  -4   -2.11    1.62 
  10 -11   4    2.19    2.29 
 -11  11  -4   16.89    2.84 
 -11  11  -4   10.85    2.27 
  11 -11   4   12.71    3.00 
  13  10  -4    5.04    2.35 
 -13 -10   4    9.61    2.52 
 -13 -10   4    7.89    2.55 
  12  10  -4    9.96    2.47 
 -12 -10   4   12.53    2.72 
 -12 -10   4   12.81    2.64 
  11  10  -4   14.55    2.53 
 -11 -10   4   14.55    2.73 
 -11 -10   4   17.59    2.58 
  10  10  -4   10.68    2.38 
 -10 -10   4   10.07    2.41 
 -10 -10   4   10.53    2.32 
   9  10  -4   39.58    3.48 
  -9 -10   4   34.70    3.15 
  -9 -10   4   42.60    3.63 
   8  10  -4    3.89    1.81 
  -8 -10   4    6.02    1.79 
  -8 -10   4    2.11    1.90 
   7  10  -4   42.27    3.26 
   7  10  -4   42.50    2.89 
  -7 -10   4   45.44    3.38 
   6  10  -4    0.24    1.21 
   6  10  -4    1.24    1.48 
  -6 -10   4   -0.49    1.44 
   5  10  -4   52.25    3.17 
   5  10  -4   54.79    2.84 
  -5 -10   4   53.20    3.25 
   4  10  -4    0.65    1.14 
   4  10  -4    0.55    1.26 
  -4 -10   4    3.47    1.49 
   3  10  -4   40.20    2.36 
   3  10  -4   42.01    2.78 
  -3 -10   4   39.59    2.02 
  -3 -10   4   38.37    2.85 
   2  10  -4    8.76    1.59 
   2  10  -4    7.50    1.31 
  -2 -10   4    7.64    1.72 
  -2 -10   4    8.75    1.29 
   1  10  -4   31.84    2.41 
   1  10  -4   26.11    2.01 
  -1 -10   4   29.39    2.49 
  -1 -10   4   28.22    2.04 
   0  10  -4   13.50    1.54 
   0  10  -4   14.82    1.84 
   0 -10   4   11.45    1.75 
   0 -10   4   12.42    1.63 
  -1  10  -4    4.78    1.35 
  -1  10  -4    3.22    1.10 
   1 -10   4    4.58    1.40 
   1 -10   4    5.73    1.41 
  -2  10  -4   21.20    2.11 
  -2  10  -4   20.03    1.90 
   2 -10   4   18.39    1.99 
   2 -10   4   19.73    2.25 
  -3  10  -4   14.01    1.76 
  -3  10  -4   10.88    1.56 
   3 -10   4   16.11    2.02 
   3 -10   4   12.51    1.69 
  -4  10  -4   23.53    2.21 
  -4  10  -4   23.35    2.10 
   4 -10   4   23.75    2.16 
   4 -10   4   24.52    2.58 
  -5  10  -4   16.71    1.91 
  -5  10  -4   19.27    2.13 
   5 -10   4   18.12    1.91 
   5 -10   4   21.43    2.59 
  -6  10  -4   23.48    2.35 
  -6  10  -4   24.72    2.33 
   6 -10   4   25.36    2.74 
  -7  10  -4    7.90    1.73 
  -7  10  -4    2.60    1.33 
   7 -10   4    6.40    2.00 
  -8  10  -4   21.43    2.44 
  -8  10  -4   21.96    2.41 
   8 -10   4   20.40    2.89 
  -9  10  -4    3.58    1.78 
  -9  10  -4    1.26    1.44 
   9 -10   4    2.11    2.04 
 -10  10  -4   26.23    2.83 
 -10  10  -4   29.87    3.26 
  10 -10   4   24.56    3.31 
 -11  10  -4    0.20    1.97 
 -11  10  -4   -2.02    1.64 
  11 -10   4    1.33    2.26 
 -12  10  -4   23.70    2.83 
 -12  10  -4   25.50    3.22 
  12 -10   4   24.47    3.63 
  14   9  -4    6.13    2.47 
 -14  -9   4    9.92    2.80 
 -14  -9   4    8.12    2.84 
  13   9  -4    4.25    2.40 
 -13  -9   4    1.72    2.29 
 -13  -9   4    5.34    2.37 
  12   9  -4    9.49    2.47 
 -12  -9   4   17.46    2.77 
 -12  -9   4   14.89    2.70 
  11   9  -4    5.41    1.96 
 -11  -9   4    0.97    1.97 
 -11  -9   4    9.99    2.32 
  10   9  -4   34.23    3.27 
 -10  -9   4   36.65    3.14 
 -10  -9   4   35.87    3.36 
   9   9  -4    0.65    1.43 
  -9  -9   4    2.31    1.53 
  -9  -9   4   -0.20    1.63 
   8   9  -4   44.51    3.19 
  -8  -9   4   47.41    3.01 
  -8  -9   4   40.54    3.12 
   7   9  -4   -0.71    1.25 
  -7  -9   4    2.02    1.36 
  -7  -9   4   -1.73    1.30 
   6   9  -4   59.97    3.31 
  -6  -9   4   58.66    3.28 
   5   9  -4    0.70    1.09 
   5   9  -4    2.72    1.28 
  -5  -9   4    2.10    1.25 
   4   9  -4   58.40    3.02 
   4   9  -4   66.00    2.75 
  -4  -9   4   62.17    3.08 
  -4  -9   4   61.08    2.11 
   3   9  -4   13.28    1.48 
   3   9  -4   14.57    1.77 
  -3  -9   4   11.37    1.37 
  -3  -9   4   10.82    1.63 
   2   9  -4   23.54    2.08 
   2   9  -4   22.40    1.74 
  -2  -9   4   22.33    1.68 
  -2  -9   4   18.60    2.02 
   1   9  -4   19.47    1.96 
   1   9  -4   18.12    1.63 
  -1  -9   4   15.89    1.68 
  -1  -9   4   18.57    2.05 
   0   9  -4   13.24    1.43 
   0   9  -4   10.79    1.51 
   0  -9   4   12.17    1.49 
   0  -9   4    9.59    1.50 
  -1   9  -4   66.27    2.77 
  -1   9  -4   64.90    2.50 
   1  -9   4   66.35    2.90 
   1  -9   4   67.18    2.87 
  -2   9  -4    1.06    0.94 
  -2   9  -4   -0.96    0.77 
   2  -9   4    1.47    1.12 
   2  -9   4    0.82    0.93 
  -3   9  -4   94.68    3.37 
  -3   9  -4  100.90    3.23 
   3  -9   4  100.20    3.37 
   3  -9   4  103.55    3.79 
  -4   9  -4   -0.35    0.86 
  -4   9  -4    1.52    1.03 
   4  -9   4   -0.16    0.93 
   4  -9   4    0.57    1.24 
  -5   9  -4   37.36    2.37 
  -5   9  -4   35.95    2.33 
   5  -9   4   36.48    2.14 
   5  -9   4   35.66    2.82 
  -6   9  -4    7.45    1.48 
  -6   9  -4    4.36    1.26 
   6  -9   4    4.62    1.62 
  -7   9  -4   18.44    2.04 
  -7   9  -4   18.80    2.14 
   7  -9   4   21.61    2.56 
  -8   9  -4    0.55    1.35 
  -8   9  -4    2.38    1.30 
   8  -9   4    1.87    1.71 
  -9   9  -4   18.11    2.35 
  -9   9  -4   18.51    2.18 
   9  -9   4   16.42    2.58 
 -10   9  -4    3.43    1.59 
 -10   9  -4    2.07    1.68 
  10  -9   4    5.02    2.19 
 -11   9  -4   23.96    2.86 
 -11   9  -4   15.44    2.24 
  11  -9   4   15.42    2.88 
 -12   9  -4    7.80    2.06 
 -12   9  -4   11.53    2.47 
  12  -9   4   10.77    2.71 
 -13   9  -4   12.55    2.32 
 -13   9  -4   15.70    2.87 
  13  -9   4   20.99    3.34 
  15   8  -4   15.81    3.01 
 -15  -8   4    9.00    2.84 
  14   8  -4    7.18    2.55 
 -14  -8   4    2.33    2.48 
 -14  -8   4    4.14    2.32 
  13   8  -4   26.22    3.19 
 -13  -8   4   28.22    3.18 
 -13  -8   4   25.16    3.03 
  12   8  -4    3.41    1.94 
 -12  -8   4    0.82    1.80 
 -12  -8   4   -0.29    1.82 
  11   8  -4   14.65    2.42 
 -11  -8   4   13.20    2.37 
 -11  -8   4   13.46    2.33 
  10   8  -4    1.24    1.61 
 -10  -8   4    1.34    1.60 
 -10  -8   4    2.51    1.73 
   9   8  -4   36.94    2.96 
  -9  -8   4   37.95    3.01 
  -9  -8   4   34.85    2.85 
   8   8  -4    2.70    1.41 
  -8  -8   4    3.35    1.50 
  -8  -8   4    1.52    1.29 
   7   8  -4   42.48    2.86 
  -7  -8   4   40.90    2.80 
  -7  -8   4   44.73    2.65 
   6   8  -4   27.15    2.43 
  -6  -8   4   28.09    2.22 
  -6  -8   4   23.10    2.37 
   5   8  -4   17.68    1.98 
  -5  -8   4   15.59    1.16 
  -5  -8   4   19.86    2.16 
   4   8  -4    6.44    1.19 
   4   8  -4    6.11    1.32 
  -4  -8   4    5.18    0.88 
  -4  -8   4    5.48    1.34 
   3   8  -4   40.06    2.02 
   3   8  -4   47.75    2.47 
  -3  -8   4   39.11    2.41 
  -3  -8   4   43.64    1.80 
   2   8  -4   33.08    2.12 
   2   8  -4   29.65    1.69 
  -2  -8   4   31.28    1.70 
  -2  -8   4   33.47    2.19 
   1   8  -4   16.57    1.41 
   1   8  -4   13.25    1.53 
  -1  -8   4   14.73    1.72 
  -1  -8   4   13.50    1.40 
   0   8  -4   53.87    2.07 
   0   8  -4   53.25    2.43 
   0  -8   4   52.79    2.28 
   0  -8   4   50.55    2.45 
  -1   8  -4    0.11    0.67 
  -1   8  -4    1.44    0.93 
   1  -8   4    0.99    0.90 
   1  -8   4    0.25    0.87 
  -2   8  -4   47.48    2.02 
  -2   8  -4   50.06    2.26 
   2  -8   4   46.09    2.38 
   2  -8   4   44.25    2.24 
  -3   8  -4    2.37    0.96 
  -3   8  -4    0.37    0.80 
   3  -8   4    1.15    1.04 
   3  -8   4    2.17    0.88 
  -4   8  -4   96.72    3.29 
  -4   8  -4  101.48    3.17 
   4  -8   4  105.72    3.81 
   4  -8   4  104.00    3.11 
  -5   8  -4    0.73    0.95 
  -5   8  -4    0.62    0.97 
   5  -8   4    0.84    0.81 
   5  -8   4    0.42    1.13 
  -6   8  -4   67.75    2.86 
  -6   8  -4   72.16    2.87 
   6  -8   4   75.10    3.56 
   6  -8   4   69.82    2.60 
  -7   8  -4    1.16    1.08 
  -7   8  -4    1.08    1.11 
   7  -8   4    0.47    1.38 
  -8   8  -4   20.76    2.35 
  -8   8  -4   21.15    2.24 
   8  -8   4   22.54    2.66 
  -9   8  -4   16.32    1.97 
  -9   8  -4   13.45    2.00 
   9  -8   4   13.60    2.26 
 -10   8  -4   19.67    2.17 
 -10   8  -4   18.47    2.39 
  10  -8   4   15.81    2.56 
 -11   8  -4   16.32    2.17 
 -11   8  -4   22.27    2.58 
  11  -8   4   23.23    3.05 
 -12   8  -4    8.02    2.27 
 -12   8  -4    8.29    2.04 
  12  -8   4    9.30    2.47 
 -13   8  -4   29.50    3.19 
 -13   8  -4   24.99    3.08 
  13  -8   4   31.16    3.79 
 -14   8  -4   -0.57    2.25 
 -14   8  -4    3.84    2.02 
  14  -8   4    6.44    2.77 
  15   7  -4    4.63    2.43 
 -15  -7   4    5.80    2.68 
  14   7  -4   26.15    3.24 
 -14  -7   4   25.04    2.94 
 -14  -7   4   24.66    3.19 
  13   7  -4    0.52    1.94 
 -13  -7   4    0.51    1.90 
 -13  -7   4    1.97    2.01 
  12   7  -4   24.64    2.89 
 -12  -7   4   30.43    3.22 
 -12  -7   4   25.06    2.95 
  11   7  -4    0.42    1.57 
 -11  -7   4    3.61    1.70 
 -11  -7   4    1.81    1.71 
  10   7  -4   55.05    3.43 
 -10  -7   4   57.21    3.37 
 -10  -7   4   64.67    3.49 
   9   7  -4   23.99    2.55 
  -9  -7   4   18.46    2.19 
  -9  -7   4   23.35    2.38 
   8   7  -4   33.49    2.59 
  -8  -7   4   37.91    2.64 
  -8  -7   4   33.92    2.45 
   7   7  -4   31.29    2.36 
  -7  -7   4   28.59    2.23 
  -7  -7   4   28.88    2.33 
   6   7  -4   10.52    1.59 
  -6  -7   4   10.29    1.55 
  -6  -7   4    9.22    1.40 
   5   7  -4   23.77    2.00 
  -5  -7   4   22.52    1.21 
  -5  -7   4   19.20    1.92 
  -5  -7   4   21.12    1.78 
   4   7  -4   58.45    2.35 
   4   7  -4   59.52    2.66 
  -4  -7   4   54.64    1.85 
  -4  -7   4   59.52    2.64 
   3   7  -4   21.82    1.81 
   3   7  -4   21.06    1.52 
  -3  -7   4   24.03    1.84 
  -3  -7   4   21.95    1.34 
   2   7  -4   30.32    1.57 
   2   7  -4   32.83    1.91 
  -2  -7   4   33.09    1.61 
  -2  -7   4   32.99    1.97 
   1   7  -4   50.21    1.84 
   1   7  -4   49.25    2.22 
  -1  -7   4   47.04    2.00 
  -1  -7   4   49.98    2.28 
   0   7  -4    5.00    0.83 
   0   7  -4    5.61    1.05 
   0  -7   4    4.28    1.02 
   0  -7   4    5.02    1.00 
  -1   7  -4   15.65    1.24 
  -1   7  -4   15.74    1.46 
   1  -7   4   12.85    1.47 
   1  -7   4   12.37    1.44 
  -2   7  -4   10.37    1.22 
  -2   7  -4   10.88    1.12 
   2  -7   4    9.53    1.34 
   2  -7   4    8.78    1.14 
  -3   7  -4   75.27    2.46 
  -3   7  -4   81.29    2.72 
   3  -7   4   78.10    2.59 
   3  -7   4   74.47    2.91 
  -4   7  -4   13.86    1.59 
  -4   7  -4   12.80    1.43 
   4  -7   4   12.97    1.62 
   4  -7   4   13.43    1.28 
  -5   7  -4  142.62    3.93 
  -5   7  -4  146.40    3.86 
   5  -7   4  153.12    3.53 
   5  -7   4  139.61    4.44 
  -6   7  -4   23.54    1.85 
  -6   7  -4   20.88    1.83 
   6  -7   4   18.89    2.20 
   6  -7   4   20.78    1.33 
  -7   7  -4   67.04    2.80 
  -7   7  -4   66.16    2.82 
   7  -7   4   69.15    3.42 
  -8   7  -4    9.07    1.58 
  -8   7  -4   11.37    1.63 
   8  -7   4   13.22    2.03 
  -9   7  -4   23.35    2.27 
  -9   7  -4   24.66    2.42 
   9  -7   4   23.25    2.61 
 -10   7  -4   31.29    2.83 
 -10   7  -4   31.15    2.56 
  10  -7   4   27.37    2.98 
 -11   7  -4    8.31    1.89 
 -11   7  -4    7.42    1.75 
  11  -7   4    7.28    2.15 
 -12   7  -4   28.03    3.21 
 -12   7  -4   29.15    2.85 
  12  -7   4   32.52    3.64 
 -13   7  -4   -1.58    1.83 
 -13   7  -4    0.75    1.64 
  13  -7   4    1.78    2.15 
 -14   7  -4   16.52    2.48 
 -14   7  -4   19.85    2.93 
  14  -7   4   15.74    3.05 
  15   6  -4   23.26    3.12 
 -15  -6   4   11.92    2.92 
  14   6  -4   -1.04    1.72 
 -14  -6   4    2.56    2.03 
 -14  -6   4   -1.31    1.96 
  13   6  -4   42.63    3.58 
 -13  -6   4   35.00    3.53 
 -13  -6   4   40.69    3.30 
  12   6  -4    3.05    1.71 
 -12  -6   4    2.05    1.70 
 -12  -6   4    2.17    1.68 
  11   6  -4   21.10    2.54 
 -11  -6   4   30.51    2.76 
 -11  -6   4   25.64    2.72 
  10   6  -4    2.35    1.50 
 -10  -6   4    2.08    1.42 
 -10  -6   4    3.30    1.46 
   9   6  -4   34.18    2.68 
  -9  -6   4   39.20    2.59 
  -9  -6   4   31.67    2.45 
   8   6  -4    9.03    1.59 
  -8  -6   4   10.56    1.59 
  -8  -6   4    7.87    1.52 
   7   6  -4   52.75    2.78 
  -7  -6   4   57.93    2.75 
  -7  -6   4   58.34    2.58 
   6   6  -4   67.90    2.93 
  -6  -6   4   63.77    2.80 
  -6  -6   4   72.49    2.68 
   5   6  -4   14.14    0.99 
   5   6  -4   17.62    1.72 
  -5  -6   4   14.77    1.65 
  -5  -6   4   15.67    1.52 
   4   6  -4   63.82    2.63 
  -4  -6   4   56.95    1.84 
  -4  -6   4   56.04    2.46 
  -4  -6   4   58.31    2.20 
   3   6  -4   38.19    1.72 
   3   6  -4   37.97    2.03 
  -3  -6   4   37.53    1.57 
  -3  -6   4   35.50    1.99 
   2   6  -4   77.94    2.26 
   2   6  -4   80.43    2.70 
  -2  -6   4   77.35    2.30 
  -2  -6   4   79.00    2.72 
   1   6  -4   29.06    1.34 
   1   6  -4   30.39    1.73 
  -1  -6   4   31.60    1.57 
  -1  -6   4   29.68    1.78 
   0   6  -4  151.27    3.30 
   0   6  -4  154.21    3.80 
   0  -6   4  156.05    3.88 
   0  -6   4  153.20    3.73 
  -1   6  -4    0.02    0.49 
  -1   6  -4    0.08    0.63 
   1  -6   4    0.71    0.72 
   1  -6   4    0.42    0.64 
  -2   6  -4   88.06    2.40 
  -2   6  -4   89.68    2.71 
   2  -6   4   87.72    2.94 
   2  -6   4   90.40    2.67 
  -3   6  -4   43.40    1.73 
  -3   6  -4   42.39    1.90 
   3  -6   4   41.86    2.18 
   3  -6   4   39.20    1.74 
  -4   6  -4   56.89    2.25 
  -4   6  -4   57.33    2.07 
   4  -6   4   52.53    2.50 
   4  -6   4   56.96    1.96 
  -5   6  -4   23.13    1.67 
  -5   6  -4   25.87    1.61 
   5  -6   4   25.10    2.02 
   5  -6   4   23.79    1.31 
  -6   6  -4   68.01    2.55 
  -6   6  -4   66.56    2.61 
   6  -6   4   65.18    3.03 
   6  -6   4   68.02    1.91 
  -7   6  -4   31.18    2.03 
  -7   6  -4   32.34    2.07 
   7  -6   4   35.40    2.51 
  -8   6  -4   22.35    2.02 
  -8   6  -4   16.63    1.75 
   8  -6   4   17.87    2.13 
  -9   6  -4   16.73    1.84 
  -9   6  -4   16.03    1.96 
   9  -6   4   16.56    2.12 
 -10   6  -4    0.91    1.23 
 -10   6  -4    1.29    1.34 
  10  -6   4    0.55    1.50 
 -11   6  -4    6.99    1.77 
 -11   6  -4    7.69    1.69 
  11  -6   4    5.62    1.92 
 -12   6  -4    4.23    1.58 
 -12   6  -4    1.84    1.68 
  12  -6   4   -0.57    1.72 
 -13   6  -4   23.91    2.66 
 -13   6  -4   30.86    3.36 
  13  -6   4   21.47    3.01 
 -14   6  -4    2.89    2.19 
 -14   6  -4    2.76    1.79 
  14  -6   4    0.59    2.06 
 -15   6  -4   18.55    3.17 
  15  -6   4   14.71    2.52 
  15  -6   4   18.12    3.24 
  16   5  -4   12.29    2.75 
 -16  -5   4   14.34    3.17 
  15   5  -4    2.97    2.02 
 -15  -5   4    3.95    2.46 
  14   5  -4   17.80    2.60 
 -14  -5   4   18.57    2.66 
 -14  -5   4   22.57    3.00 
  13   5  -4    2.93    1.81 
 -13  -5   4    7.23    1.83 
 -13  -5   4    2.00    1.81 
  12   5  -4   15.54    2.26 
 -12  -5   4    9.22    2.05 
 -12  -5   4   11.61    1.93 
  11   5  -4    1.64    1.43 
 -11  -5   4    3.35    1.41 
 -11  -5   4    4.05    1.59 
  10   5  -4   41.04    2.85 
 -10  -5   4   39.27    2.71 
 -10  -5   4   41.74    2.66 
   9   5  -4   58.04    3.03 
  -9  -5   4   58.42    2.86 
  -9  -5   4   60.14    2.86 
   8   5  -4   49.55    1.74 
   8   5  -4   48.33    2.70 
  -8  -5   4   50.45    2.58 
  -8  -5   4   47.36    2.43 
   7   5  -4   40.36    1.51 
   7   5  -4   40.01    2.37 
  -7  -5   4   40.98    2.15 
  -7  -5   4   45.79    2.36 
   6   5  -4   14.18    0.98 
   6   5  -4   14.44    1.61 
  -6  -5   4   14.54    1.46 
  -6  -5   4   14.50    1.56 
   5   5  -4   83.36    2.21 
   5   5  -4   88.49    3.04 
  -5  -5   4   90.45    2.74 
  -5  -5   4   83.02    2.88 
   4   5  -4   66.68    1.94 
   4   5  -4   65.93    2.53 
  -4  -5   4   63.25    2.19 
  -4  -5   4   68.11    2.51 
   3   5  -4  143.06    3.74 
   3   5  -4  141.38    3.17 
  -3  -5   4  135.31    3.25 
  -3  -5   4  141.39    3.68 
   2   5  -4    4.80    0.71 
   2   5  -4    5.10    0.92 
  -2  -5   4    5.23    0.81 
  -2  -5   4    5.05    0.93 
   1   5  -4  242.88    4.49 
   1   5  -4  242.60    5.11 
  -1  -5   4  238.92    5.10 
  -1  -5   4  241.08    4.90 
   0   5  -4   21.62    1.04 
   0   5  -4   21.71    1.38 
   0  -5   4   19.22    1.33 
   0  -5   4   18.79    1.34 
  -1   5  -4  120.59    2.66 
  -1   5  -4  116.32    3.06 
   1  -5   4  122.27    3.22 
   1  -5   4  123.54    3.08 
  -2   5  -4    9.51    1.08 
  -2   5  -4    8.27    0.90 
   2  -5   4    6.90    1.08 
   2  -5   4    8.80    0.96 
  -3   5  -4   74.80    2.15 
  -3   5  -4   73.31    2.39 
   3  -5   4   78.48    2.73 
   3  -5   4   76.85    2.21 
  -4   5  -4   66.38    2.35 
  -4   5  -4   68.16    2.15 
   4  -5   4   69.97    2.69 
   4  -5   4   68.20    1.99 
  -5   5  -4   19.26    1.49 
  -5   5  -4   16.58    1.36 
   5  -5   4   16.96    1.03 
   5  -5   4   17.00    1.71 
  -6   5  -4   46.51    2.13 
  -6   5  -4   45.47    2.06 
   6  -5   4   37.81    2.31 
   6  -5   4   46.86    1.39 
  -7   5  -4    1.56    0.88 
  -7   5  -4    1.75    0.89 
   7  -5   4   -0.46    0.90 
  -8   5  -4   17.68    1.84 
  -8   5  -4   17.97    1.86 
   8  -5   4   19.61    2.13 
  -9   5  -4    3.92    1.31 
  -9   5  -4    4.25    1.23 
   9  -5   4    5.26    1.51 
 -10   5  -4   19.69    2.12 
 -10   5  -4   17.99    1.91 
  10  -5   4   17.05    2.28 
 -11   5  -4   -0.27    1.30 
 -11   5  -4   -1.83    1.14 
  11  -5   4    1.55    1.41 
 -12   5  -4   33.98    3.05 
 -12   5  -4   33.84    2.88 
  12  -5   4   34.21    3.23 
 -13   5  -4    2.74    1.56 
 -13   5  -4    2.46    1.81 
  13  -5   4   -1.54    1.67 
 -14   5  -4   15.17    2.40 
 -14   5  -4   12.88    2.72 
  14  -5   4   16.15    2.75 
 -15   5  -4    1.38    2.31 
  15  -5   4    0.60    2.14 
  15  -5   4    0.41    1.71 
  16   4  -4   -2.98    1.74 
 -16  -4   4   -2.93    2.17 
  15   4  -4   12.15    2.54 
 -15  -4   4   10.20    2.54 
  14   4  -4    3.12    1.78 
 -14  -4   4    0.06    1.78 
  13   4  -4   57.87    3.65 
 -13  -4   4   52.04    3.15 
 -13  -4   4   57.68    3.63 
  12   4  -4   22.67    2.54 
 -12  -4   4   23.88    2.57 
 -12  -4   4   28.11    2.50 
  11   4  -4   28.38    2.66 
 -11  -4   4   31.61    2.63 
 -11  -4   4   26.59    2.46 
  10   4  -4   95.98    3.75 
 -10  -4   4   92.41    3.48 
 -10  -4   4   94.49    3.58 
   9   4  -4   15.42    1.78 
   9   4  -4   17.93    1.39 
  -9  -4   4   16.11    1.85 
  -9  -4   4   16.94    1.84 
   8   4  -4  112.64    3.72 
   8   4  -4  104.39    2.75 
  -8  -4   4  110.55    3.38 
  -8  -4   4  105.10    3.39 
   7   4  -4   94.83    2.47 
   7   4  -4   93.94    3.27 
  -7  -4   4   96.04    3.11 
  -7  -4   4   89.08    2.88 
   6   4  -4  149.19    3.26 
   6   4  -4  149.80    4.10 
  -6  -4   4  149.66    3.70 
  -6  -4   4  144.20    3.85 
   5   4  -4    3.19    0.92 
   5   4  -4    2.85    0.60 
  -5  -4   4    3.78    0.79 
  -5  -4   4    3.39    0.87 
   4   4  -4   79.84    2.10 
   4   4  -4   76.52    2.60 
  -4  -4   4   73.54    2.47 
  -4  -4   4   79.16    2.30 
   3   4  -4   35.04    1.38 
   3   4  -4   34.90    1.74 
  -3  -4   4   32.59    1.40 
  -3  -4   4   34.03    1.67 
   2   4  -4   31.59    1.33 
   2   4  -4   33.16    1.57 
  -2  -4   4   29.83    1.21 
  -2  -4   4   32.28    1.57 
   1   4  -4    4.82    0.58 
   1   4  -4    3.74    0.76 
  -1  -4   4    3.93    0.71 
  -1  -4   4    3.22    0.71 
   0   4  -4   15.29    1.12 
   0   4  -4   15.93    0.81 
   0  -4   4   14.41    1.09 
   0  -4   4   14.58    1.17 
  -1   4  -4   61.33    2.00 
  -1   4  -4   67.11    1.64 
   1  -4   4   64.63    2.17 
   1  -4   4   64.34    1.97 
  -2   4  -4  103.86    2.32 
  -2   4  -4  104.40    2.74 
   2  -4   4  102.89    2.92 
   2  -4   4  101.04    2.53 
  -3   4  -4   16.24    1.20 
  -3   4  -4   14.04    0.99 
   3  -4   4   16.19    1.42 
   3  -4   4   11.87    0.94
[truncated: 5,160,664 more chars]
